# Supplementary material for: Body Size and Risk of Death During the 1918 Influenza Pandemic in Alaska
Source: Am J Hum Biol. 2025 Oct 1;37(10):e70151. doi: 10.1002/ajhb.70151 (PMC12485592; doi:10.1002/ajhb.70151)
Supplement: Supplementary file 1 — Data S1: ajhb70151‐sup‐0001‐DataS1.csv. [file AJHB-37-e70151-s001.csv]

district	sex	race_cat	birth_season	death_season	yod	age_group	age	bp_cat	cod	cod_years	sec_cod	sec_cod_years	height	weight	height.m	weight.kg	bmi	logcod	probs	time
2	Female	non-indig		fall	1923	40-44	40	Scand	nervous system	4		NA	69	65	1.737991486	29.48353911	9.760775506	0	0.009778012	non-pandemic
4	Female	indig	spring	winter	1919	35-39	36	AK	tb	NA		NA	74	80	1.863932898	36.28743275	10.44469342	0	7.62E-04	pandemic
4	Female	indig	spring	spring	1925	20-24	20	AK	tb	NA		NA	64	60	1.612050074	27.21557457	10.47274313	0	0.010824482	non-pandemic
2	Female	indig		spring	1925	35-39	37	AK	tb	NA		NA	64	60	1.612050074	27.21557457	10.47274313	0	0.026903807	non-pandemic
4	Male	non-indig		fall	1919	30-34	33	other	tb	NA		NA	75	85	1.889121181	38.5553973	10.80352666	0	3.06E-04	pandemic
3	Female	indig	fall	fall	1917	20-24	21	AK	tb	14		NA	62	63	1.561673509	28.57635329	11.71726682	0	0.036285267	non-pandemic
4	Female	indig	winter	summer	1925	15-19	18	AK	tb	2.333333333		NA	61	64	1.536485227	29.0299462	12.29672478	0	0.016129358	non-pandemic
1	Male	indig		summer	1920	20-24	24	AK	tb	1	other causes	0.25	70	85	1.763179769	38.5553973	12.40200765	0	0.002436652	pandemic
3	Female	indig	spring	fall	1920	25-29	26	AK	tb	0.75	influenza	NA	63	70	1.586861792	31.75150366	12.6091581	0	0.009063071	pandemic
3	Male	indig	spring	fall	1925	20-24	24	AK	tb	3		NA	71	90	1.788368051	40.82336185	12.76423999	0	0.033578758	non-pandemic
1	Male	indig		summer	1922	80+	92	AK	tb	NA	old age	NA	74	100	1.863932898	45.35929094	13.05586677	0	0.110714527	non-pandemic
4	Female	indig		winter	1923	45-49	45		tb	NA		NA	66	80	1.662426639	36.28743275	13.13019769	0	0.030090838	non-pandemic
4	Male	indig	summer	fall	1922	40-44	43	AK	tb	15		NA	79	120	1.98987431	54.43114913	13.74662902	0	0.022953387	non-pandemic
1	Female	indig	summer	fall	1918	15-19	18	AK	tb	1	tuberculosis	1	68	89	1.712803204	40.36976894	13.76072546	0	0.014887911	pandemic
4	Male	non-indig		spring	1919	15-19	18	USA	violence, accidents	NA	unknown, unspecified, ill-defined	NA	72	100	1.813556334	45.35929094	13.79126667	0	0.009286876	pandemic
4	Male	non-indig		spring	1917	50-54	53	other	tb	NA		NA	72	100	1.813556334	45.35929094	13.79126667	0	0.01145682	non-pandemic
5	Female	indig		summer	1919	25-29	28	AK	tb	5.166666667		NA	62	75	1.561673509	34.01946821	13.94912717	0	0.061592964	pandemic
4	Female	indig		fall	1925	20-24	20	AK	tb	NA		NA	60	72	1.511296945	32.65868948	14.29878529	0	0.024438948	non-pandemic
1	Female	non-indig	summer	spring	1921	35-39	37	Scand	tb	3		NA	67	90	1.687614922	40.82336185	14.33382352	0	0.034964216	non-pandemic
2	Female	indig		winter	1920	30-34	34	AK	tb	NA		NA	63	80	1.586861792	36.28743275	14.4104664	0	0.150301218	pandemic
1	Male	non-indig		summer	1918	65-69	67		circulatory system	NA		NA	70	100	1.763179769	45.35929094	14.59059723	0	0.00287561	pandemic
2	Male	indig		fall	1922	25-29	28	AK	tb	NA		NA	70	100	1.763179769	45.35929094	14.59059723	0	0.038158731	non-pandemic
2	Male	indig		spring	1918	80+	80	AK	circulatory system	NA		NA	66	90	1.662426639	40.82336185	14.7714724	0	0.061245658	pandemic
1	Female	indig	summer	winter	1921	25-29	25	AK	tb	NA		NA	66	90	1.662426639	40.82336185	14.7714724	0	0.071453174	non-pandemic
1	Female	indig	spring	spring	1921	20-24	22	AK	tb	NA		NA	66	90	1.662426639	40.82336185	14.7714724	0	0.068103871	non-pandemic
2	Female	indig		summer	1921	35-39	37	AK	tb	2		NA	66	90	1.662426639	40.82336185	14.7714724	0	0.06409865	non-pandemic
3	Female	non-indig	summer	summer	1922	20-24	24	AK	tb	2		NA	66	90	1.662426639	40.82336185	14.7714724	0	0.028868276	non-pandemic
4	Female	indig		fall	1925	15-19	19	AK	tb	NA		NA	66	90	1.662426639	40.82336185	14.7714724	0	0.02595392	non-pandemic
2	Female	indig		spring	1917	75-79	78	AK	tb	0.5	circulatory system	5	62	80	1.561673509	36.28743275	14.87906898	0	0.123632232	non-pandemic
1	Male	non-indig		winter	1922	35-39	37	USA	violence, accidents	0.166666667	pneumonia	0.005479452	69	100	1.737991486	45.35929094	15.0165777	0	0.027452117	non-pandemic
1	Female	non-indig	fall	fall	1921	80+	80	other	circulatory system	0.083333333	circulatory system	4.083333333	69	100	1.737991486	45.35929094	15.0165777	0	0.078262488	non-pandemic
1	Male	indig		summer	1918	45-49	48	AK	tb	NA		NA	65	90	1.637238357	40.82336185	15.22947545	0	0.017956563	pandemic
1	Male	indig		winter	1923	70-74	73	AK	tb	NA		NA	65	90	1.637238357	40.82336185	15.22947545	0	0.116244976	non-pandemic
2	Female	indig		spring	1924	30-34	30	AK	p&i	NA	tuberculosis	NA	65	90	1.637238357	40.82336185	15.22947545	1	0.061249594	non-pandemic
4	Female	indig	winter	spring	1920	45-49	46	AK	p&i	NA		NA	75	120	1.889121181	54.43114913	15.25203764	1	0.067892431	pandemic
3	Female	non-indig	spring	winter	1918	25-29	29	AK	tb	NA		NA	63	85	1.586861792	38.5553973	15.31112055	0	0.0308801	pandemic
5	Female	non-indig	spring	spring	1919	15-19	19	Canada	tb	1		NA	68	100	1.712803204	45.35929094	15.46148928	0	0.083827861	pandemic
1	Female	indig		winter	1917	15-19	19	AK	tb	0.5		NA	68	100	1.712803204	45.35929094	15.46148928	0	0.071683008	non-pandemic
4	Male	non-indig	spring	summer	1923	20-24	24	other	tb	NA		NA	68	100	1.712803204	45.35929094	15.46148928	0	0.009186313	non-pandemic
4	Male	indig		summer	1921	25-29	25	AK	nervous system	NA	tuberculosis	NA	68	100	1.712803204	45.35929094	15.46148928	0	0.02238337	non-pandemic
1	Male	non-indig	fall	spring	1925	30-34	30	USA	tb	5		NA	64.5	90	1.624644216	40.82336185	15.46650653	0	0.026096402	non-pandemic
1	Male	non-indig	fall	fall	1919	60-64	62	USA	circulatory system	1	other infectious diseases	2	66	95	1.662426639	43.0913264	15.59210976	0	0.006560441	pandemic
4	Female	indig	summer	fall	1924	20-24	20	AK	tb	NA		NA	64	90	1.612050074	40.82336185	15.7091147	0	0.030313693	non-pandemic
1	Male	indig		summer	1925	50-54	54	AK	tb	0.5		NA	64	90	1.612050074	40.82336185	15.7091147	0	0.092398816	non-pandemic
2	Female	non-indig	spring	summer	1921	50-54	54		nervous system	2.85E-05		NA	66	96	1.662426639	43.54491931	15.75623723	0	0.042039419	non-pandemic
1	Female	indig	fall	fall	1922	40-44	42	AK	tb	1.5	circulatory system	NA	62	85	1.561673509	38.5553973	15.80901079	0	0.107604714	non-pandemic
5	Female	indig		spring	1923	25-29	29	AK	tb	3		NA	62	85	1.561673509	38.5553973	15.80901079	0	0.186263302	non-pandemic
1	Female	indig	winter	winter	1917	25-29	26	AK	tb	NA		NA	60	80	1.511296945	36.28743275	15.88753921	0	0.084731507	non-pandemic
3	Male	indig	fall	summer	1921	35-39	39	AK	tb	NA		NA	67	100	1.687614922	45.35929094	15.92647058	0	0.07179828	non-pandemic
2	Male	non-indig	spring	summer	1925	65-69	69	USA	circulatory system	0.005479452	cancer	2	74	122	1.863932898	55.33833495	15.92815746	0	0.038952052	non-pandemic
4	Male	indig	fall	fall	1922	15-19	18	AK	violence, accidents	NA		NA	79	140	1.98987431	63.50300732	16.03773386	0	0.021549265	non-pandemic
2	Male	indig	fall	spring	1924	15-19	19	AK	tb	5		NA	70	110	1.763179769	49.89522004	16.04965696	0	0.040605	non-pandemic
4	Female	indig	spring	summer	1920	50-54	50	AK	tb	NA		NA	76	130	1.914309463	58.96707823	16.09108455	0	0.106259635	pandemic
4	Female	indig	winter	summer	1925	35-39	38	AK	tb	3		NA	62	87	1.561673509	39.46258312	16.18098751	0	0.043489978	non-pandemic
1	Male	non-indig		spring	1920	25-29	28		circulatory system	3	other causes	NA	63	90	1.586861792	40.82336185	16.2117747	0	0.018440594	pandemic
1	Female	indig		fall	1924	70-74	70	Canada	tb	NA	other causes	NA	63	90	1.586861792	40.82336185	16.2117747	0	0.170959504	non-pandemic
4	Female	indig		fall	1925	15-19	18	AK	tb	1		NA	63	90	1.586861792	40.82336185	16.2117747	0	0.031348607	non-pandemic
1	Female	indig		summer	1919	40-44	40	AK	tb	0.5		NA	66	100	1.662426639	45.35929094	16.41274712	0	0.065492875	pandemic
2	Female	indig		fall	1918	35-39	37		p&i	NA		NA	66	100	1.662426639	45.35929094	16.41274712	1	0.404865417	pandemic
1	Female	indig	summer	spring	1922	30-34	30	AK	tb	NA		NA	66	100	1.662426639	45.35929094	16.41274712	0	0.096150061	non-pandemic
4	Female	indig	summer	fall	1922	25-29	28	AK	tb	10		NA	66	100	1.662426639	45.35929094	16.41274712	0	0.037960879	non-pandemic
1	Female	indig		spring	1923	20-24	21	AK	tb	0.25	other infectious diseases	NA	66	100	1.662426639	45.35929094	16.41274712	0	0.083510388	non-pandemic
1	Female	indig	summer	winter	1923	25-29	25	AK	tb	0.25		NA	66	100	1.662426639	45.35929094	16.41274712	0	0.088930182	non-pandemic
1	Female	indig		fall	1925	30-34	31	AK	tb	4		NA	66	100	1.662426639	45.35929094	16.41274712	0	0.097655508	non-pandemic
1	Female	indig		winter	1924	65-69	65	AK	nervous system	NA	nutritional disorders	0.25	66	100	1.662426639	45.35929094	16.41274712	0	0.162648788	non-pandemic
1	Female	indig		winter	1925	65-69	65	AK	nervous system	1		NA	66	100	1.662426639	45.35929094	16.41274712	0	0.162648788	non-pandemic
3	Male	non-indig		summer	1918	40-44	40	Scand	tb	NA		NA	72	120	1.813556334	54.43114913	16.54952001	0	0.03686484	pandemic
2	Female	indig	summer	fall	1918	20-24	24	AK	tb	NA		NA	62	89	1.561673509	40.36976894	16.55296424	0	0.48593139	pandemic
1	Female	indig		winter	1924	40-44	43	AK	tb	NA		NA	64	95	1.612050074	43.0913264	16.58184329	0	0.119657901	non-pandemic
2	Female	indig	spring	winter	1923	35-39	38	AK	tb	1		NA	68	108	1.712803204	48.98803422	16.69840842	0	0.083925174	non-pandemic
4	Female	indig	winter	fall	1924	20-24	20	AK	tb	0.098630137	tuberculosis	5	61	87	1.536485227	39.46258312	16.71586025	0	0.034486931	non-pandemic
4	Male	indig		spring	1919	15-19	19	AK	tb	NA		NA	67	105	1.687614922	47.62725549	16.72279411	0	0.171385723	pandemic
4	Male	indig			1920	20-24	20	AK	tb	NA		NA	67	105	1.687614922	47.62725549	16.72279411	0	0.168720706	pandemic
4	Female	indig		spring	1923	50-54	50	AK	tb	NA		NA	62	90	1.561673509	40.82336185	16.7389526	0	0.056616892	non-pandemic
4	Female	indig		fall	1923	35-39	35	AK	tb	NA		NA	62	90	1.561673509	40.82336185	16.7389526	0	0.044310595	non-pandemic
1	Female	indig	fall	winter	1925	15-19	19	AK	tb	2	other causes	NA	62	90	1.561673509	40.82336185	16.7389526	0	0.084006405	non-pandemic
4	Female	indig	winter	summer	1917	25-29	26	AK	p&i	NA		NA	62	90	1.561673509	40.82336185	16.7389526	1	0.038197627	non-pandemic
1	Female	non-indig	winter	summer	1925	15-19	18	USA	tb	0.25	other causes	NA	66	102	1.662426639	46.26647676	16.74100206	0	0.035816308	non-pandemic
1	Male	non-indig	fall	fall	1918	60-64	62	other	circulatory system	6	unknown, unspecified, ill-defined	NA	70	115	1.763179769	52.16318459	16.77918682	0	0.013660554	pandemic
3	Male	non-indig		winter	1920	45-49	48	USA	tb	10	respiratory system	0.02739726	65	100	1.637238357	45.35929094	16.92163939	0	0.03911834	pandemic
4	Female	indig		winter	1921	35-39	36	AK	tb	1.333333333		NA	65	100	1.637238357	45.35929094	16.92163939	0	0.04600066	non-pandemic
1	Female	indig		winter	1922	15-19	18	AK	tb	0.416666667		NA	65	100	1.637238357	45.35929094	16.92163939	0	0.084376196	non-pandemic
1	Female	indig	winter	spring	1924	30-34	30	AK	tb	0.666666667		NA	65	100	1.637238357	45.35929094	16.92163939	0	0.101754076	non-pandemic
4	Male	indig		summer	1925	25-29	25	AK	tb	NA		NA	65	100	1.637238357	45.35929094	16.92163939	0	0.027046015	non-pandemic
1	Female	indig		winter	1919	30-34	33	AK	tb	3		NA	68	110	1.712803204	49.89522004	17.00763821	0	0.101163345	pandemic
2	Female	indig	spring	spring	1919	20-24	22	AK	tb	1		NA	68	110	1.712803204	49.89522004	17.00763821	0	0.559601429	pandemic
1	Male	non-indig	summer	summer	1918	65-69	69	other	circulatory system	3.42E-04	other infectious diseases	3	68	110	1.712803204	49.89522004	17.00763821	0	0.013594733	pandemic
4	Male	indig		winter	1922	40-44	40	AK	tb	NA		NA	68	110	1.712803204	49.89522004	17.00763821	0	0.035073178	non-pandemic
2	Male	indig	spring	summer	1923	20-24	22		tb	NA		NA	68	110	1.712803204	49.89522004	17.00763821	0	0.047885517	non-pandemic
1	Male	non-indig	fall	winter	1922	50-54	54	USA	nervous system	0.5	circulatory system	0.5	64	98	1.612050074	44.45210512	17.10548045	0	0.047794084	non-pandemic
1	Female	non-indig	spring	fall	1918	30-34	30	Canada	violence, accidents	NA		NA	54	70	1.36016725	31.75150366	17.16246519	0	0.045127902	pandemic
2	Female	indig		fall	1918	35-39	37	AK	p&i	NA		NA	66	105	1.662426639	47.62725549	17.23338447	1	0.519347369	pandemic
4	Male	indig		fall	1924	45-49	45		tb	NA		NA	72	126	1.813556334	57.15270659	17.37699601	0	0.039671915	non-pandemic
3	Male	non-indig		summer	1925	35-39	38	other	violence, accidents	NA		NA	66	106	1.662426639	48.0808484	17.39751194	0	0.036215086	non-pandemic
4	Female	indig		fall	1922	25-29	25		tb	NA		NA	64	100	1.612050074	45.35929094	17.45457188	0	0.040674148	non-pandemic
5	Female	indig	spring	fall	1923	35-39	38	AK	tb	4	genitourinary system	NA	64	100	1.612050074	45.35929094	17.45457188	0	0.246930112	non-pandemic
4	Female	indig		fall	1924	30-34	30	AK	tb	4		NA	64	100	1.612050074	45.35929094	17.45457188	0	0.044166236	non-pandemic
1	Male	indig		winter	1925	70-74	70	AK	nervous system	0.416666667	circulatory system	NA	64	100	1.612050074	45.35929094	17.45457188	0	0.142984033	non-pandemic
4	Male	indig		winter	1924	25-29	26	AK	tb	NA		NA	62	94	1.561673509	42.63773349	17.48290605	0	0.029257719	non-pandemic
4	Male	indig	fall	fall	1920	35-39	39	AK	violence, accidents	NA		NA	77	145	1.939497746	65.77097187	17.48459999	0	0.176031318	pandemic
4	Male	non-indig		summer	1918	20-24	20	USA	tb	NA		NA	70	120	1.763179769	54.43114913	17.50871668	0	0.101516515	pandemic
4	Female	indig		fall	1920	60-64	62	AK	tb	NA		NA	70	120	1.763179769	54.43114913	17.50871668	0	0.174603659	pandemic
4	Male	indig	summer	fall	1923	30-34	32	AK	tb	NA		NA	70	120	1.763179769	54.43114913	17.50871668	0	0.032423487	non-pandemic
3	Male	indig		summer	1920	55-59	57	AK	p&i	NA	other causes	NA	67	110	1.687614922	49.89522004	17.51911764	1	0.114256569	pandemic
4	Male	non-indig		summer	1924	25-29	28	other	tb	3		NA	67	110	1.687614922	49.89522004	17.51911764	0	0.012737161	non-pandemic
4	Male	indig	winter	spring	1920	40-44	44	AK	p&i	NA		NA	78	150	1.964686028	68.03893642	17.6267077	1	0.172629334	pandemic
3	Male	non-indig		spring	1922	45-49	45	Scand	tb	NA		NA	78	150	1.964686028	68.03893642	17.6267077	0	0.041635397	non-pandemic
5	Female	indig		summer	1920	30-34	34	AK	tb	NA		NA	64	101	1.612050074	45.81288385	17.6291176	0	0.404587873	pandemic
1	Female	indig		spring	1919	20-24	20	AK	tb	6		NA	62	95	1.561673509	43.0913264	17.66889441	0	0.16842319	pandemic
3	Female	non-indig	fall	summer	1924	20-24	23	USA	tb	1		NA	66	108	1.662426639	48.98803422	17.72576689	0	0.041375657	non-pandemic
2	Female	indig		fall	1921	40-44	43	other	tb	3		NA	65	105	1.637238357	47.62725549	17.76772136	0	0.101250042	non-pandemic
4	Male	indig		spring	1924	50-54	51	AK	tb	NA		NA	65	105	1.637238357	47.62725549	17.76772136	0	0.045575332	non-pandemic
4	Male	indig		fall	1924	30-34	34	AK	tb	NA		NA	65	105	1.637238357	47.62725549	17.76772136	0	0.034416646	non-pandemic
4	Male	indig	winter	winter	1918	80+	81	AK	tb	NA	other infectious diseases	NA	66.5	110	1.67502078	49.89522004	17.78355341	0	0.100680438	pandemic
4	Female	indig	winter	spring	1918	25-29	25	AK	tb	0.625		NA	60	90	1.511296945	40.82336185	17.87348161	0	0.33687349	pandemic
1	Male	indig		spring	1919	15-19	18	AK	tb	3		NA	60	90	1.511296945	40.82336185	17.87348161	0	0.133162336	pandemic
4	Female	indig	winter	winter	1917	30-34	33	AK	tb	NA		NA	60	90	1.511296945	40.82336185	17.87348161	0	0.048382209	non-pandemic
4	Female	indig		fall	1923	30-34	32	AK	tb	14		NA	60	90	1.511296945	40.82336185	17.87348161	0	0.047596288	non-pandemic
4	Female	indig		spring	1925	20-24	21	AK	tb	NA		NA	60	90	1.511296945	40.82336185	17.87348161	0	0.039716319	non-pandemic
1	Male	non-indig	spring	spring	1925	20-24	24	other	tb	NA	tuberculosis	0.049315068	60	90	1.511296945	40.82336185	17.87348161	0	0.031526733	non-pandemic
4	Male	indig		summer	1919	25-29	28	AK	p&i	NA		NA	72	130	1.813556334	58.96707823	17.92864668	1	0.245943083	pandemic
2	Male	indig	fall	winter	1917	30-34	33	AK	tb	NA		NA	72	130	1.813556334	58.96707823	17.92864668	0	0.062935885	non-pandemic
NA	Male	non-indig		spring	1923	25-29	25	USA	nervous system	0.038356164		NA	70.5	125	1.77577391	56.69911368	17.98046538	0	NA	non-pandemic
1	Female	indig		spring	1919	40-44	41	AK	tb	NA		NA	63	100	1.586861792	45.35929094	18.013083	0	0.138190581	pandemic
5	Female	indig	summer	summer	1919	15-19	19	AK	tb	2		NA	63	100	1.586861792	45.35929094	18.013083	0	0.519824135	pandemic
1	Female	indig	summer	winter	1917	60-64	60	AK	tb	0.25	tuberculosis	NA	63	100	1.586861792	45.35929094	18.013083	0	0.176062879	non-pandemic
2	Female	indig		spring	1917	60-64	60	AK	tb	NA		NA	63	100	1.586861792	45.35929094	18.013083	0	0.133982424	non-pandemic
1	Male	indig		winter	1922	20-24	23	AK	tb	2		NA	63	100	1.586861792	45.35929094	18.013083	0	0.073011829	non-pandemic
2	Female	indig	winter	winter	1922	35-39	38	AK	tb	3		NA	63	100	1.586861792	45.35929094	18.013083	0	0.095810973	non-pandemic
3	Male	indig		summer	1923	20-24	22	AK	tb	2		NA	63	100	1.586861792	45.35929094	18.013083	0	0.068775672	non-pandemic
4	Female	indig	summer	fall	1923	25-29	27	AK	tb	NA		NA	63	100	1.586861792	45.35929094	18.013083	0	0.044434384	non-pandemic
3	Female	indig		spring	1924	50-54	50		tb	NA		NA	63	100	1.586861792	45.35929094	18.013083	0	0.146488728	non-pandemic
4	Female	indig		winter	1925	50-54	50		tb	NA		NA	63	100	1.586861792	45.35929094	18.013083	0	0.064608313	non-pandemic
1	Male	non-indig	spring	winter	1919	55-59	55	other	nervous system	NA	pneumonia	0.191324201	69	120	1.737991486	54.43114913	18.01989324	0	0.028976386	pandemic
3	Female	indig		summer	1918	20-24	21	AK	tb	NA		NA	66	110	1.662426639	49.89522004	18.05402183	0	0.331793674	pandemic
4	Male	non-indig		summer	1918	20-24	23	other	tb	NA	nutritional disorders	NA	66	110	1.662426639	49.89522004	18.05402183	0	0.121734053	pandemic
2	Female	indig		fall	1918	35-39	35		p&i	NA		NA	66	110	1.662426639	49.89522004	18.05402183	1	0.626636177	pandemic
4	Male	non-indig		summer	1923	35-39	36	other	tb	NA	pneumonia	0.038356164	66	110	1.662426639	49.89522004	18.05402183	0	0.015400995	non-pandemic
1	Male	non-indig		fall	1925	75-79	76		nervous system	0.02739726		NA	66	110	1.662426639	49.89522004	18.05402183	0	0.074997273	non-pandemic
1	Male	non-indig		fall	1925	75-79	76		nervous system	0.02739726		NA	66	110	1.662426639	49.89522004	18.05402183	0	0.074997273	non-pandemic
5	Female	non-indig	fall	spring	1921	20-24	20	USA	tb	0.416666667	respiratory system	NA	64	104	1.612050074	47.17366258	18.15275476	0	0.096219808	non-pandemic
1	Male	non-indig	winter	fall	1921	35-39	39	USA	tb	NA	tuberculosis	NA	67	114	1.687614922	51.70959168	18.15617646	0	0.041529665	non-pandemic
1	Male	indig		spring	1925	25-29	29	AK	tb	2	other causes	0.25	67.5	116	1.700209063	52.61677749	18.20202023	0	0.081678502	non-pandemic
4	Female	indig	summer	winter	1923	20-24	21	AK	tb	1.5		NA	61	95	1.536485227	43.0913264	18.25295085	0	0.04115736	non-pandemic
1	Male	non-indig	winter	winter	1920	60-64	64	USA	circulatory system	NA		NA	74	140	1.863932898	63.50300732	18.27821348	0	0.027486548	pandemic
4	Female	indig	spring	spring	1923	15-19	18	AK	tb	NA		NA	48	59	1.209037556	26.76198166	18.30790651	0	0.039363279	non-pandemic
1	Female	non-indig	spring	summer	1919	25-29	25	USA	tb	0.04109589	influenza	NA	64	105	1.612050074	47.62725549	18.32730048	0	0.083470624	pandemic
1	Male	non-indig		summer	1925	25-29	25	other	p&i	0.02739726		NA	64	105	1.612050074	47.62725549	18.32730048	1	0.033453997	non-pandemic
3	Female	indig	fall	summer	1917	25-29	25	AK	tb	NA		NA	60	93	1.511296945	42.18414058	18.46926433	0	0.104401154	non-pandemic
4	Female	indig	summer	spring	1921	25-29	28	AK	tb	NA		NA	57	84	1.435732097	38.10180439	18.48411764	0	0.047132729	non-pandemic
4	Female	indig		spring	1919	30-34	32	AK	p&i	0.008219178	pneumonia	NA	52	70	1.309790685	31.75150366	18.50804309	1	0.371092774	pandemic
2	Male	indig		spring	1918	25-29	25	AK	tb	NA		NA	68	120	1.712803204	54.43114913	18.55378714	0	0.625201679	pandemic
3	Male	non-indig	spring	spring	1917	30-34	33	other	tb	1		NA	68	120	1.712803204	54.43114913	18.55378714	0	0.037241451	non-pandemic
1	Male	indig		spring	1923	30-34	31	AK	tb	31	other infectious diseases	NA	68	120	1.712803204	54.43114913	18.55378714	0	0.086839608	non-pandemic
4	Male	indig		summer	1923	60-64	60	AK	tb	NA		NA	68	120	1.712803204	54.43114913	18.55378714	0	0.056716412	non-pandemic
1	Male	indig		spring	1924	25-29	25	AK	tb	2		NA	68	120	1.712803204	54.43114913	18.55378714	0	0.078996059	non-pandemic
3	Male	non-indig		summer	1924	65-69	65	Scand	tb	NA		NA	68	120	1.712803204	54.43114913	18.55378714	0	0.062862147	non-pandemic
1	Female	indig		spring	1923	15-19	19	AK	p&i	0.038356164	other causes	NA	68	120	1.712803204	54.43114913	18.55378714	1	0.099954845	non-pandemic
1	Male	non-indig	summer	summer	1925	65-69	67	AK	p&i	0.01369863	influenza	NA	68	120	1.712803204	54.43114913	18.55378714	1	0.067840001	non-pandemic
4	Male	non-indig		fall	1925	20-24	24	USA	violence, accidents	0.052054795	pneumonia	NA	78	158	1.964686028	71.66767969	18.56679878	0	0.013173887	non-pandemic
2	Male	indig		winter	1920	25-29	26	AK	tb	6		NA	62	100	1.561673509	45.35929094	18.59883622	0	0.625133642	pandemic
5	Female	indig		spring	1920	50-54	50	AK	p&i	NA	influenza	NA	62	100	1.561673509	45.35929094	18.59883622	1	0.437483371	pandemic
4	Female	indig	summer	winter	1921	20-24	22	AK	tb	NA		NA	62	100	1.561673509	45.35929094	18.59883622	0	0.043130012	non-pandemic
3	Female	indig	fall	spring	1921	30-34	33	AK	tb	NA		NA	62	100	1.561673509	45.35929094	18.59883622	0	0.11920249	non-pandemic
4	Male	indig		winter	1922	30-34	33	AK	tb	NA		NA	62	100	1.561673509	45.35929094	18.59883622	0	0.036552314	non-pandemic
4	Male	indig		spring	1922	20-24	20	AK	tb	NA		NA	62	100	1.561673509	45.35929094	18.59883622	0	0.029443058	non-pandemic
4	Female	indig		spring	1925	30-34	33	AK	tb	NA		NA	62	100	1.561673509	45.35929094	18.59883622	0	0.051650848	non-pandemic
4	Female	indig		summer	1925	60-64	60	AK	tb	NA		NA	62	100	1.561673509	45.35929094	18.59883622	0	0.07975087	non-pandemic
4	Female	indig	summer	winter	1921	20-24	21	AK	p&i	NA	influenza	NA	62	100	1.561673509	45.35929094	18.59883622	1	0.042425603	non-pandemic
4	Female	indig		spring	1922	40-44	40	AK	tb	NA		NA	65	110	1.637238357	49.89522004	18.61380333	0	0.057950357	non-pandemic
NA	Female	non-indig	fall	winter	1925	50-54	54		tb	2.166666667		NA	65	110	1.637238357	49.89522004	18.61380333	0	NA	non-pandemic
1	Female	indig		winter	1925	70-74	70	AK	circulatory system	1		NA	65	110	1.637238357	49.89522004	18.61380333	0	0.211644154	non-pandemic
4	Male	indig		winter	1923	55-59	58	AK	tb	0.326712329		NA	72	135	1.813556334	61.23504277	18.61821001	0	0.055201229	non-pandemic
4	Male	non-indig		spring	1923	50-54	51	USA	tb	10		NA	72	135	1.813556334	61.23504277	18.61821001	0	0.020893202	non-pandemic
4	Female	indig	fall	summer	1923	60-64	63	AK	tb	NA		NA	70	128	1.763179769	58.05989241	18.67596446	0	0.084142867	non-pandemic
1	Male	non-indig	summer	summer	1921	25-29	25	Scand	tb	3		NA	68.5	123	1.725397345	55.79192786	18.7410154	0	0.034675199	non-pandemic
3	Male	indig		winter	1918	35-39	36	AK	circulatory system	0.082191781	tuberculosis	NA	69	125	1.737991486	56.69911368	18.77072213	0	0.251572976	pandemic
2	Male	indig		summer	1921	70-74	71	AK	p&i	NA		NA	69	125	1.737991486	56.69911368	18.77072213	1	0.122530163	non-pandemic
3	Male	non-indig		summer	1921	60-64	64	other	violence, accidents	NA		NA	69	125	1.737991486	56.69911368	18.77072213	0	0.062967468	non-pandemic
2	Male	non-indig	summer	fall	1917	75-79	79	USA	nervous system	14.50547945	nervous system	NA	69	125	1.737991486	56.69911368	18.77072213	0	0.061927006	non-pandemic
2	Male	indig		winter	1918	15-19	19	AK	tb	3		NA	62	101	1.561673509	45.81288385	18.78482458	0	0.672304146	pandemic
3	Female	non-indig	winter	winter	1920	80+	81	USA	circulatory system	NA	other causes	NA	64	108	1.612050074	48.98803422	18.85093763	0	0.075578529	pandemic
1	Male	indig		summer	1922	25-29	26	AK	tb	26		NA	64	108	1.612050074	48.98803422	18.85093763	0	0.082182718	non-pandemic
1	Female	indig		fall	1922	30-34	32	AK	tb	1		NA	60	95	1.511296945	43.0913264	18.86645281	0	0.124883987	non-pandemic
4	Female	indig		fall	1924	45-49	45	AK	tb	10	other causes	2	60	95	1.511296945	43.0913264	18.86645281	0	0.064123482	non-pandemic
4	Male	non-indig		summer	1920	45-49	47	other	circulatory system	NA	tuberculosis	NA	66	115	1.662426639	52.16318459	18.87465918	0	0.110755107	pandemic
2	Female	non-indig	spring	winter	1925	20-24	24	AK	circulatory system	6	pregnancy and childbirth	0.02739726	66	115	1.662426639	52.16318459	18.87465918	0	0.035789389	non-pandemic
1	Female	non-indig	fall	spring	1925	75-79	77	AK	circulatory system	14		NA	66	115	1.662426639	52.16318459	18.87465918	0	0.113150251	non-pandemic
3	Female	non-indig	summer	spring	1925	40-44	41	USA	circulatory system	NA		NA	66	115	1.662426639	52.16318459	18.87465918	0	0.061491519	non-pandemic
4	Male	indig	spring	winter	1920	45-49	46	AK	tb	NA		NA	63	105	1.586861792	47.62725549	18.91373715	0	0.260939126	pandemic
3	Female	indig		fall	1918	25-29	26	AK	p&i	NA		NA	65	112	1.637238357	50.80240586	18.95223612	1	0.396924289	pandemic
1	Male	non-indig	winter	winter	1919	60-64	61	USA	tb	0.25	respiratory system	3.5	70	130	1.763179769	58.96707823	18.9677764	0	0.038146514	pandemic
2	Female	indig		fall	1918	30-34	32	AK	p&i	NA		NA	70	130	1.763179769	58.96707823	18.9677764	1	0.722441909	pandemic
4	Female	indig	summer	summer	1920	60-64	61	AK	p&i	NA		NA	70	130	1.763179769	58.96707823	18.9677764	1	0.290843302	pandemic
2	Male	non-indig		spring	1919	60-64	63		circulatory system	3	circulatory system	NA	70	130	1.763179769	58.96707823	18.9677764	0	0.259417557	pandemic
1	Female	indig		spring	1924	15-19	19	AK	tb	0.5		NA	60	96	1.511296945	43.54491931	19.06504705	0	0.103936081	non-pandemic
1	Female	indig	winter	summer	1918	20-24	21	AK	tb	1.5	other infectious diseases	1.5	67	120	1.687614922	54.43114913	19.1117647	0	0.2693942	pandemic
5	Female	indig		summer	1925	45-49	48	Canada	p&i	NA		NA	67	120	1.687614922	54.43114913	19.1117647	1	0.3128162	non-pandemic
5	Male	non-indig		summer	1923	65-69	69	other	circulatory system	2	other causes	NA	67	120	1.687614922	54.43114913	19.1117647	0	0.157879448	non-pandemic
1	Female	indig		spring	1920	80+	81	AK	tb	NA	old age	NA	58	90	1.46092038	40.82336185	19.12738817	0	0.106700214	pandemic
5	Male	indig		spring	1921	20-24	24	AK	circulatory system	0.038356164		NA	71	135	1.788368051	61.23504277	19.14635999	0	0.173839725	non-pandemic
1	Male	non-indig	winter	summer	1921	75-79	79	USA	circulatory system	0.666666667		NA	71	135	1.788368051	61.23504277	19.14635999	0	0.085966439	non-pandemic
2	Female	indig		fall	1918	20-24	24	AK	p&i	NA		NA	64	110	1.612050074	49.89522004	19.20002907	1	0.767504201	pandemic
1	Female	indig	spring	winter	1917	20-24	23	AK	tb	6		NA	64	110	1.612050074	49.89522004	19.20002907	0	0.111583618	non-pandemic
3	Female	indig		summer	1921	30-34	34	AK	tb	NA		NA	64	110	1.612050074	49.89522004	19.20002907	0	0.126467297	non-pandemic
1	Female	non-indig	fall	winter	1925	50-54	51	USA	tb	20	violence, accidents	0.416666667	64	110	1.612050074	49.89522004	19.20002907	0	0.077286923	non-pandemic
4	Female	indig	spring	summer	1925	65-69	67	AK	tb	NA		NA	64	110	1.612050074	49.89522004	19.20002907	0	0.093208228	non-pandemic
4	Female	indig		summer	1925	35-39	35		tb	NA	old age	NA	64	110	1.612050074	49.89522004	19.20002907	0	0.055957914	non-pandemic
3	Female	non-indig	summer	spring	1917	25-29	27	USA	p&i	NA	other causes	NA	64	110	1.612050074	49.89522004	19.20002907	1	0.050221196	non-pandemic
1	Female	non-indig		spring	1924	60-64	60	AK	p&i	0.01369863	influenza	0.021917808	64	110	1.612050074	49.89522004	19.20002907	1	0.089076196	non-pandemic
1	Male	non-indig		summer	1923	75-79	75	other	circulatory system	NA		NA	64	110	1.612050074	49.89522004	19.20002907	0	0.081026531	non-pandemic
5	Female	non-indig	spring	fall	1918	20-24	21	USA	violence, accidents	NA		NA	66	117	1.662426639	53.0703704	19.20291413	0	0.382761393	pandemic
4	Female	indig	summer	winter	1919	30-34	30	AK	tb	NA		NA	61	100	1.536485227	45.35929094	19.21363247	0	0.446611237	pandemic
5	Female	indig		spring	1925	40-44	44	AK	tb	3		NA	61	100	1.536485227	45.35929094	19.21363247	0	0.299909338	non-pandemic
3	Female	non-indig	spring	summer	1924	25-29	28	AK	circulatory system	NA		NA	61	100	1.536485227	45.35929094	19.21363247	0	0.05109988	non-pandemic
4	Male	indig		summer	1920	65-69	66	AK	tb	0.065753425		NA	77	160	1.939497746	72.57486551	19.29335171	0	0.217930145	pandemic
4	Male	non-indig		summer	1920	25-29	27	other	p&i	0.016438356		NA	72	140	1.813556334	63.50300732	19.30777334	1	0.175936993	pandemic
4	Male	indig		summer	1923	65-69	65	AK	tb	NA		NA	72	140	1.813556334	63.50300732	19.30777334	0	0.065212561	non-pandemic
4	Male	indig	spring	summer	1923	35-39	39	AK	violence, accidents	NA		NA	72	140	1.813556334	63.50300732	19.30777334	0	0.042698955	non-pandemic
4	Female	non-indig	spring	summer	1919	15-19	18	AK	tb	NA		NA	57	87.75	1.435732097	39.8027778	19.30930146	0	0.276612004	pandemic
5	Male	non-indig	summer	summer	1921	55-59	56		tb	0.666666667		NA	74.5	150	1.87652704	68.03893642	19.32181247	0	0.132242067	non-pandemic
2	Female	indig		fall	1918	30-34	30	AK	p&i	NA		NA	68	125	1.712803204	56.69911368	19.3268616	1	0.755197614	pandemic
1	Male	non-indig		fall	1919	65-69	66	Scand	circulatory system	2	respiratory system	NA	68	125	1.712803204	56.69911368	19.3268616	0	0.03955564	pandemic
1	Female	indig		spring	1923	35-39	38	AK	tb	NA		NA	68	125	1.712803204	56.69911368	19.3268616	0	0.141027111	non-pandemic
2	Female	non-indig	summer	winter	1919	25-29	29	USA	violence, accidents	NA		NA	66	118	1.662426639	53.52396331	19.3670416	0	0.537842399	pandemic
4	Male	indig		spring	1924	15-19	19	AK	nervous system	NA		NA	61	101	1.536485227	45.81288385	19.4057688	0	0.030871911	non-pandemic
5	Female	indig		winter	1925	30-34	34	AK	p&i	0.021917808	pneumonia	NA	65	115	1.637238357	52.16318459	19.4598853	1	0.268754264	non-pandemic
5	Female	non-indig		summer	1921	60-64	63	Scand	nervous system	0.25	circulatory system	NA	65	115	1.637238357	52.16318459	19.4598853	0	0.199587185	non-pandemic
1	Female	non-indig	spring	winter	1924	75-79	76	USA	nervous system	NA	circulatory system	NA	65	115	1.637238357	52.16318459	19.4598853	0	0.116104766	non-pandemic
5	Male	indig		winter	1919	30-34	30	AK	tb	0.416666667		NA	69	130	1.737991486	58.96707823	19.52155101	0	0.514975707	pandemic
2	Female	indig		winter	1919	20-24	22		p&i	0.098630137		NA	69	130	1.737991486	58.96707823	19.52155101	1	0.793338817	pandemic
4	Male	non-indig		winter	1923	70-74	74	other	tb	NA		NA	69	130	1.737991486	58.96707823	19.52155101	0	0.03297125	non-pandemic
3	Male	non-indig	fall	summer	1917	70-74	70	other	circulatory system	NA	genitourinary system	NA	70	134	1.763179769	60.78144986	19.55140029	0	0.073440127	non-pandemic
2	Male	non-indig	summer	winter	1922	15-19	18	AK	p&i	NA		NA	67.5	125	1.700209063	56.69911368	19.61424594	1	0.0241076	non-pandemic
4	Female	indig	spring	winter	1918	50-54	52	AK	tb	NA		NA	66	120	1.662426639	54.43114913	19.69529654	0	0.386114996	pandemic
1	Female	indig	spring	fall	1918	20-24	20	AK	tb	NA	influenza	NA	66	120	1.662426639	54.43114913	19.69529654	0	0.315329313	pandemic
1	Male	indig	fall	winter	1919	20-24	20	AK	tb	1		NA	66	120	1.662426639	54.43114913	19.69529654	0	0.233684788	pandemic
3	Female	non-indig	spring	fall	1920	35-39	39	Scand	tb	0.5		NA	66	120	1.662426639	54.43114913	19.69529654	0	0.196535186	pandemic
2	Male	indig		fall	1918	20-24	22	AK	p&i	NA		NA	66	120	1.662426639	54.43114913	19.69529654	1	0.729247747	pandemic
1	Female	indig		spring	1921	60-64	61	AK	tb	0.75		NA	66	120	1.662426639	54.43114913	19.69529654	0	0.200365653	non-pandemic
3	Female	indig		summer	1921	15-19	19	AK	tb	NA		NA	66	120	1.662426639	54.43114913	19.69529654	0	0.10398953	non-pandemic
1	Female	indig		winter	1922	30-34	34	AK	tb	NA		NA	66	120	1.662426639	54.43114913	19.69529654	0	0.136050293	non-pandemic
5	Female	non-indig	fall	spring	1922	35-39	37	Scand	tb	3		NA	66	120	1.662426639	54.43114913	19.69529654	0	0.139543903	non-pandemic
3	Male	non-indig		spring	1923	50-54	54	other	tb	1		NA	66	120	1.662426639	54.43114913	19.69529654	0	0.057328166	non-pandemic
1	Male	indig		spring	1923	40-44	42	AK	tb	42	other infectious diseases	NA	66	120	1.662426639	54.43114913	19.69529654	0	0.111806094	non-pandemic
4	Male	indig	spring	fall	1923	35-39	39	AK	tb	1		NA	66	120	1.662426639	54.43114913	19.69529654	0	0.043882186	non-pandemic
1	Male	non-indig		summer	1924	55-59	55		tb	NA		NA	66	120	1.662426639	54.43114913	19.69529654	0	0.060905344	non-pandemic
4	Male	non-indig		summer	1924	50-54	54	other	tb	NA		NA	66	120	1.662426639	54.43114913	19.69529654	0	0.023889468	non-pandemic
2	Male	indig		spring	1925	20-24	24	AK	tb	NA		NA	66	120	1.662426639	54.43114913	19.69529654	0	0.062677759	non-pandemic
4	Male	indig		summer	1925	55-59	55	AK	tb	NA		NA	66	120	1.662426639	54.43114913	19.69529654	0	0.056994053	non-pandemic
3	Female	indig	fall	winter	1921	35-39	35	AK	p&i	NA		NA	66	120	1.662426639	54.43114913	19.69529654	1	0.132571053	non-pandemic
3	Male	indig		summer	1925	25-29	26	AK	p&i	0.054794521		NA	66	120	1.662426639	54.43114913	19.69529654	1	0.083570168	non-pandemic
3	Male	non-indig		fall	1922	80+	82		violence, accidents	NA		NA	66	120	1.662426639	54.43114913	19.69529654	0	0.08962324	non-pandemic
4	Male	indig		spring	1919	45-49	49	AK	p&i	0.008219178	pneumonia	NA	70	135	1.763179769	61.23504277	19.69730626	1	0.306046917	pandemic
4	Female	indig		winter	1923	25-29	27	AK	tb	NA		NA	65	117	1.637238357	53.0703704	19.79831809	0	0.051219549	non-pandemic
2	Male	non-indig		spring	1919	25-29	26		nervous system	NA		NA	76	160	1.914309463	72.57486551	19.80441176	0	0.485656125	pandemic
1	Female	non-indig	summer	fall	1922	25-29	27		tb	0.25		NA	63	110	1.586861792	49.89522004	19.8143913	0	0.054814915	non-pandemic
2	Female	indig		fall	1924	40-44	40	AK	tb	4		NA	63	110	1.586861792	49.89522004	19.8143913	0	0.11305443	non-pandemic
4	Male	indig		winter	1925	35-39	35		tb	NA		NA	63	110	1.586861792	49.89522004	19.8143913	0	0.041412312	non-pandemic
1	Female	indig		winter	1925	75-79	75	AK	p&i	NA		NA	63	110	1.586861792	49.89522004	19.8143913	1	0.24326388	non-pandemic
3	Female	indig		spring	1923	45-49	48	AK	violence, accidents	3		NA	63	110	1.586861792	49.89522004	19.8143913	0	0.161585929	non-pandemic
4	Male	indig		summer	1924	30-34	31	AK	tb	4	other causes	0.083333333	70.5	138	1.77577391	62.5958215	19.85043378	0	0.038857335	non-pandemic
3	Male	non-indig		fall	1925	60-64	60		nervous system	NA	other infectious diseases	NA	71	140	1.788368051	63.50300732	19.85548443	0	0.06382879	non-pandemic
4	Female	indig	winter	winter	1918	45-49	48	AK	tb	0.269178082		NA	60	100	1.511296945	45.35929094	19.85942401	0	0.416920868	pandemic
4	Female	indig	winter	spring	1919	25-29	26	AK	tb	NA		NA	60	100	1.511296945	45.35929094	19.85942401	0	0.519989526	pandemic
1	Male	indig		spring	1920	40-44	40	AK	tb	2.5	tuberculosis	0.057534247	60	100	1.511296945	45.35929094	19.85942401	0	0.180558549	pandemic
4	Female	indig	fall	spring	1918	25-29	29	AK	p&i	NA		NA	60	100	1.511296945	45.35929094	19.85942401	1	0.505837629	pandemic
2	Female	indig		winter	1921	35-39	35	AK	tb	NA		NA	60	100	1.511296945	45.35929094	19.85942401	0	0.105001465	non-pandemic
4	Female	indig	winter	spring	1921	40-44	40	AK	tb	NA		NA	60	100	1.511296945	45.35929094	19.85942401	0	0.063492878	non-pandemic
1	Female	indig	winter	spring	1921	20-24	23	AK	tb	0.5		NA	60	100	1.511296945	45.35929094	19.85942401	0	0.116465064	non-pandemic
4	Female	indig		summer	1923	35-39	35	AK	tb	NA		NA	60	100	1.511296945	45.35929094	19.85942401	0	0.058566322	non-pandemic
4	Female	indig	fall	spring	1924	50-54	52	AK	tb	0.25		NA	60	100	1.511296945	45.35929094	19.85942401	0	0.076931067	non-pandemic
1	Female	indig		winter	1925	20-24	24	AK	tb	NA		NA	60	100	1.511296945	45.35929094	19.85942401	0	0.118246975	non-pandemic
2	Female	indig		fall	1925	35-39	35	AK	tb	0.083333333	genitourinary system	1	60	100	1.511296945	45.35929094	19.85942401	0	0.105001465	non-pandemic
5	Male	non-indig		summer	1923	55-59	55	USA	p&i	NA		NA	60	100	1.511296945	45.35929094	19.85942401	1	0.134749072	non-pandemic
4	Female	indig	winter	fall	1922	30-34	31	AK	tb	0.008219178		NA	66	121	1.662426639	54.88474204	19.85942401	0	0.054885555	non-pandemic
4	Male	indig	spring	fall	1922	30-34	31	AK	violence, accidents	0.002739726		NA	77	165	1.939497746	74.84283006	19.89626895	0	0.038973652	non-pandemic
2	Male	indig		fall	1918	40-44	40	AK	p&i	NA		NA	67	125	1.687614922	56.69911368	19.90808823	1	0.672361497	pandemic
2	Female	indig		fall	1918	45-49	45	AK	p&i	NA		NA	67	125	1.687614922	56.69911368	19.90808823	1	0.738226292	pandemic
1	Male	non-indig	fall	fall	1918	25-29	27	other	violence, accidents	NA		NA	67	125	1.687614922	56.69911368	19.90808823	0	0.094510824	pandemic
1	Male	non-indig	winter	winter	1920	75-79	78	other	circulatory system	NA	other causes	NA	67	125	1.687614922	56.69911368	19.90808823	0	0.038316795	pandemic
1	Male	non-indig	spring	winter	1923	40-44	43	Scand	tb	0.583333333		NA	67	125	1.687614922	56.69911368	19.90808823	0	0.050817815	non-pandemic
5	Male	non-indig		fall	1921	70-74	74	other	nervous system	2		NA	67	125	1.687614922	56.69911368	19.90808823	0	0.178073394	non-pandemic
5	Male	non-indig	fall	summer	1922	65-69	69	AK	nervous system	0.005479452		NA	67	125	1.687614922	56.69911368	19.90808823	0	0.165830559	non-pandemic
2	Male	indig		fall	1918	50-54	51	AK	p&i	NA		NA	72	145	1.813556334	65.77097187	19.99733668	1	0.631513278	pandemic
2	Female	indig		fall	1918	45-49	45	AK	p&i	NA		NA	72	145	1.813556334	65.77097187	19.99733668	1	0.743513829	pandemic
1	Male	non-indig		fall	1918	25-29	26	other	violence, accidents	2.226940639		NA	72	145	1.813556334	65.77097187	19.99733668	0	0.098559353	pandemic
1	Male	non-indig	spring	fall	1918	25-29	26	other	violence, accidents	NA		NA	65	118.5	1.637238357	53.75075977	20.05214268	0	0.100047091	pandemic
1	Male	non-indig	spring	winter	1917	35-39	35	USA	nervous system	0.016438356	other infectious diseases	0.049315068	66.75	125	1.681317851	56.69911368	20.05749174	0	0.044998084	non-pandemic
2	Male	non-indig		winter	1919	60-64	62	other	tb	1	influenza	1	64	115	1.612050074	52.16318459	20.07275767	0	0.342067639	pandemic
2	Female	non-indig	summer	fall	1918	35-39	36	USA	p&i	0.008219178	pneumonia	0.01369863	64	115	1.612050074	52.16318459	20.07275767	1	0.561971163	pandemic
2	Female	indig	winter	spring	1922	15-19	18	AK	tb	0.25		NA	64	115	1.612050074	52.16318459	20.07275767	0	0.08157561	non-pandemic
3	Female	indig		summer	1924	35-39	39	AK	tb	6.333333333		NA	64	115	1.612050074	52.16318459	20.07275767	0	0.143803533	non-pandemic
3	Female	indig	summer	summer	1925	15-19	19	AK	tb	0.5		NA	64	115	1.612050074	52.16318459	20.07275767	0	0.106394489	non-pandemic
3	Male	indig	spring	spring	1918	25-29	27	AK	tb	0.916666667		NA	68	130	1.712803204	58.96707823	20.09993607	0	0.387131731	pandemic
4	Male	indig		spring	1919	30-34	34	AK	tb	NA		NA	68	130	1.712803204	58.96707823	20.09993607	0	0.399008711	pandemic
3	Female	indig	winter	spring	1920	60-64	64	AK	tb	NA		NA	68	130	1.712803204	58.96707823	20.09993607	0	0.321746306	pandemic
1	Male	non-indig		summer	1920	20-24	21		tb	0.083333333	circulatory system	NA	68	130	1.712803204	58.96707823	20.09993607	0	0.110273215	pandemic
2	Male	indig		fall	1918	25-29	25		p&i	NA		NA	68	130	1.712803204	58.96707823	20.09993607	1	0.742812897	pandemic
2	Male	indig		fall	1918	25-29	29		p&i	NA		NA	68	130	1.712803204	58.96707823	20.09993607	1	0.728120603	pandemic
2	Female	indig		fall	1918	25-29	28	AK	p&i	NA		NA	68	130	1.712803204	58.96707823	20.09993607	1	0.804756331	pandemic
1	Female	non-indig	summer	winter	1920	45-49	45	other	circulatory system	7	other causes	NA	68	130	1.712803204	58.96707823	20.09993607	0	0.106324529	pandemic
4	Male	indig		spring	1917	20-24	22	AK	tb	1		NA	68	130	1.712803204	58.96707823	20.09993607	0	0.034009413	non-pandemic
3	Female	indig	winter	summer	1917	25-29	26	AK	tb	NA		NA	68	130	1.712803204	58.96707823	20.09993607	0	0.118581148	non-pandemic
1	Male	non-indig		fall	1917	30-34	32	other	tb	0.5		NA	68	130	1.712803204	58.96707823	20.09993607	0	0.042944325	non-pandemic
4	Male	indig		spring	1922	40-44	44	AK	tb	NA		NA	68	130	1.712803204	58.96707823	20.09993607	0	0.048890221	non-pandemic
3	Male	non-indig	winter	summer	1922	35-39	37	USA	tb	1		NA	68	130	1.712803204	58.96707823	20.09993607	0	0.04457129	non-pandemic
1	Male	indig		winter	1924	40-44	40	AK	tb	NA		NA	68	130	1.712803204	58.96707823	20.09993607	0	0.111102967	non-pandemic
3	Male	non-indig		fall	1925	40-44	40		tb	2		NA	68	130	1.712803204	58.96707823	20.09993607	0	0.046821423	non-pandemic
4	Male	indig		winter	1921	40-44	44		violence, accidents	NA		NA	68	130	1.712803204	58.96707823	20.09993607	0	0.048890221	non-pandemic
3	Male	non-indig	fall	summer	1917	60-64	61	USA	circulatory system	NA		NA	68	130	1.712803204	58.96707823	20.09993607	0	0.065853562	non-pandemic
1	Female	indig		spring	1924	55-59	55	AK	circulatory system	NA	nervous system	NA	68	130	1.712803204	58.96707823	20.09993607	0	0.188479203	non-pandemic
2	Male	non-indig		spring	1924	75-79	75		nervous system	NA		NA	68	130	1.712803204	58.96707823	20.09993607	0	0.06373443	non-pandemic
1	Male	non-indig		summer	1917	35-39	37	AK	tb	1		NA	74	154	1.863932898	69.85330805	20.10603483	0	0.046639282	non-pandemic
1	Male	non-indig		fall	1924	70-74	71	USA	circulatory system	0.25	unknown, unspecified, ill-defined	NA	73	150	1.838744616	68.03893642	20.12401757	0	0.080802195	non-pandemic
4	Female	indig		fall	1918	30-34	32	AK	tb	1		NA	59	98	1.486108662	44.45210512	20.12756332	0	0.512167851	pandemic
4	Male	indig	winter	winter	1925	15-19	18	AK	tb	2		NA	65.5	121	1.649832498	54.88474204	20.16377856	0	0.031945678	non-pandemic
1	Female	indig		fall	1923	15-19	18	AK	tb	NA		NA	61	105	1.536485227	47.62725549	20.1743141	0	0.10990743	non-pandemic
4	Male	indig		fall	1923	15-19	19	AK	violence, accidents	NA		NA	63	112	1.586861792	50.80240586	20.17465296	0	0.032503624	non-pandemic
4	Female	indig	fall	spring	1918	75-79	78	AK	circulatory system	NA		NA	58	95	1.46092038	43.0913264	20.19002084	0	0.309689635	pandemic
2	Male	indig		fall	1918	25-29	25	AK	p&i	NA		NA	69	135	1.737991486	61.23504277	20.2723799	1	0.752320911	pandemic
NA	Male	indig	winter	winter	1923	15-19	19	AK	tb	NA		NA	69	135	1.737991486	61.23504277	20.2723799	0	NA	non-pandemic
4	Male	non-indig		summer	1923	25-29	28	USA	violence, accidents	NA		NA	69	135	1.737991486	61.23504277	20.2723799	0	0.015996832	non-pandemic
5	Male	indig		summer	1925	35-39	35	AK	violence, accidents	NA		NA	69	135	1.737991486	61.23504277	20.2723799	0	0.215842472	non-pandemic
4	Male	non-indig		summer	1918	20-24	24	Scand	tb	NA	other causes	NA	65	120	1.637238357	54.43114913	20.30596727	0	0.237084036	pandemic
1	Female	indig	winter	spring	1922	20-24	22	AK	tb	0.25	pregnancy and childbirth	0.11347032	65	120	1.637238357	54.43114913	20.30596727	0	0.11766976	non-pandemic
1	Female	indig		spring	1922	40-44	40	AK	tb	NA	pneumonia	NA	65	120	1.637238357	54.43114913	20.30596727	0	0.15380927	non-pandemic
4	Male	non-indig	summer	summer	1923	20-24	20	other	tb	NA	pneumonia	0.038356164	65	120	1.637238357	54.43114913	20.30596727	0	0.013997264	non-pandemic
1	Female	indig	fall	spring	1924	20-24	24	AK	tb	1		NA	65	120	1.637238357	54.43114913	20.30596727	0	0.121289156	non-pandemic
1	Female	indig		summer	1925	25-29	29	AK	tb	1.083333333		NA	65	120	1.637238357	54.43114913	20.30596727	0	0.13075908	non-pandemic
5	Female	indig		spring	1923	75-79	75	AK	p&i	NA		NA	65	120	1.637238357	54.43114913	20.30596727	1	0.440700095	non-pandemic
5	Male	non-indig	winter	winter	1925	75-79	75	other	p&i	0.02739726	nutritional disorders	0.083333333	65	120	1.637238357	54.43114913	20.30596727	1	0.184419304	non-pandemic
3	Male	non-indig	summer	winter	1923	40-44	43	other	violence, accidents	NA		NA	65	120	1.637238357	54.43114913	20.30596727	0	0.049787692	non-pandemic
4	Male	non-indig		spring	1924	55-59	58	other	circulatory system	0.166666667	circulatory system	NA	65	120	1.637238357	54.43114913	20.30596727	0	0.026568904	non-pandemic
2	Female	indig		summer	1925	35-39	36	AK	circulatory system	NA		NA	65	120	1.637238357	54.43114913	20.30596727	0	0.109409524	non-pandemic
5	Male	non-indig		summer	1920	75-79	77	USA	circulatory system	NA	old age	NA	67.5	130	1.700209063	58.96707823	20.39881577	0	0.172921213	pandemic
4	Male	non-indig	spring	spring	1919	55-59	59	Scand	tb	NA		NA	72	148	1.813556334	67.1317506	20.41107468	0	0.141829536	pandemic
1	Male	non-indig	summer	spring	1918	60-64	60	Scand	violence, accidents	NA	unknown, unspecified, ill-defined	NA	72	148	1.813556334	67.1317506	20.41107468	0	0.060941365	pandemic
1	Male	non-indig	winter	summer	1920	30-34	30	USA	violence, accidents	NA		NA	70.5	142	1.77577391	64.41019314	20.42580867	0	0.10299286	pandemic
4	Male	indig		winter	1918	20-24	20	AK	tb	NA		NA	70	140	1.763179769	63.50300732	20.42683612	0	0.487139225	pandemic
1	Female	non-indig	spring	summer	1919	35-39	35	USA	tb	2.166666667		NA	70	140	1.763179769	63.50300732	20.42683612	0	0.13631542	pandemic
2	Male	non-indig		summer	1919	50-54	54	Scand	violence, accidents	0.016438356	other causes	NA	70	140	1.763179769	63.50300732	20.42683612	0	0.401043674	pandemic
5	Male	indig		spring	1922	40-44	40	AK	tb	NA		NA	70	140	1.763179769	63.50300732	20.42683612	0	0.23242081	non-pandemic
5	Male	indig		spring	1925	80+	90	AK	p&i	NA		NA	70	140	1.763179769	63.50300732	20.42683612	1	0.417135131	non-pandemic
3	Male	non-indig	winter	winter	1922	35-39	36	USA	violence, accidents	NA		NA	70	140	1.763179769	63.50300732	20.42683612	0	0.044700142	non-pandemic
1	Male	non-indig	fall	spring	1917	65-69	66	other	circulatory system	0.010958904	digestive system	0.010958904	70	140	1.763179769	63.50300732	20.42683612	0	0.07594006	non-pandemic
5	Male	non-indig	winter	summer	1921	70-74	71	other	circulatory system	NA	circulatory system	NA	70	140	1.763179769	63.50300732	20.42683612	0	0.175344872	non-pandemic
4	Male	non-indig		fall	1922	60-64	64	USA	circulatory system	NA		NA	70	140	1.763179769	63.50300732	20.42683612	0	0.029581498	non-pandemic
5	Male	non-indig		fall	1923	70-74	71	USA	circulatory system	NA		NA	70	140	1.763179769	63.50300732	20.42683612	0	0.175344872	non-pandemic
3	Male	non-indig		spring	1924	55-59	58	other	nervous system	0.083333333	other causes	0.04109589	70	140	1.763179769	63.50300732	20.42683612	0	0.063949007	non-pandemic
4	Male	indig		fall	1919	45-49	47	AK	tb	3		NA	62	110	1.561673509	49.89522004	20.45871984	0	0.365274751	pandemic
1	Female	indig	spring	winter	1920	20-24	21	AK	tb	1		NA	62	110	1.561673509	49.89522004	20.45871984	0	0.362347721	pandemic
4	Male	non-indig		summer	1920	35-39	38	other	tb	NA	tuberculosis	NA	62	110	1.561673509	49.89522004	20.45871984	0	0.199323959	pandemic
3	Female	indig	fall	winter	1920	40-44	42	AK	tb	NA		NA	62	110	1.561673509	49.89522004	20.45871984	0	0.44329591	pandemic
4	Female	indig	summer	spring	1918	30-34	30	AK	p&i	NA	tuberculosis	NA	62	110	1.561673509	49.89522004	20.45871984	1	0.545069716	pandemic
2	Female	indig		fall	1918	30-34	34		p&i	NA		NA	62	110	1.561673509	49.89522004	20.45871984	1	0.803059529	pandemic
5	Female	non-indig		spring	1920	50-54	53	USA	p&i	NA	influenza	NA	62	110	1.561673509	49.89522004	20.45871984	1	0.335577498	pandemic
1	Female	indig		summer	1925	40-44	40	AK	p&i	0.005479452		NA	62	110	1.561673509	49.89522004	20.45871984	1	0.155007342	non-pandemic
1	Female	indig		summer	1925	60-64	64	AK	p&i	0.083333333	influenza	NA	62	110	1.561673509	49.89522004	20.45871984	1	0.217042552	non-pandemic
4	Female	indig		fall	1917	25-29	25	AK	circulatory system	0.493150685		NA	62	110	1.561673509	49.89522004	20.45871984	0	0.051600748	non-pandemic
1	Male	indig		winter	1919	35-39	38	AK	tb	0.5		NA	66	125	1.662426639	56.69911368	20.51593389	0	0.217046189	pandemic
4	Male	indig	summer	summer	1920	35-39	35	AK	tb	NA		NA	66	125	1.662426639	56.69911368	20.51593389	0	0.423015025	pandemic
5	Male	indig		winter	1920	25-29	25	AK	tb	NA		NA	66	125	1.662426639	56.69911368	20.51593389	0	0.612261305	pandemic
1	Female	non-indig	winter	winter	1918	25-29	26	Canada	p&i	0.016438356		NA	66	125	1.662426639	56.69911368	20.51593389	1	0.160839242	pandemic
4	Male	indig		fall	1921	40-44	40	AK	tb	NA		NA	66	125	1.662426639	56.69911368	20.51593389	0	0.046913249	non-pandemic
2	Male	indig	summer	spring	1922	50-54	54	AK	tb	1	tuberculosis	3	66	125	1.662426639	56.69911368	20.51593389	0	0.105630829	non-pandemic
1	Female	indig	summer	summer	1922	30-34	30	AK	tb	0.016438356	nutritional disorders	NA	66	125	1.662426639	56.69911368	20.51593389	0	0.134175015	non-pandemic
1	Male	indig		spring	1923	30-34	30	AK	tb	1		NA	66	125	1.662426639	56.69911368	20.51593389	0	0.097431472	non-pandemic
4	Male	indig	fall	fall	1923	55-59	57		tb	0.057534247		NA	66	125	1.662426639	56.69911368	20.51593389	0	0.061864038	non-pandemic
2	Male	indig		spring	1924	35-39	35	AK	tb	5		NA	66	125	1.662426639	56.69911368	20.51593389	0	0.078491317	non-pandemic
1	Male	indig		summer	1925	50-54	50	AK	tb	0.416666667	tuberculosis	NA	66	125	1.662426639	56.69911368	20.51593389	0	0.132155124	non-pandemic
5	Male	non-indig	summer	fall	1924	55-59	58	USA	violence, accidents	0.008219178	nutritional disorders	0.110730594	66	125	1.662426639	56.69911368	20.51593389	0	0.14596376	non-pandemic
4	Female	indig		winter	1918	20-24	24	AK	tb	NA		NA	56	90	1.410543815	40.82336185	20.51802736	0	0.576926608	pandemic
4	Female	indig		spring	1919	60-64	60	AK	p&i	0.008219178	pneumonia	NA	56	90	1.410543815	40.82336185	20.51802736	1	0.408632704	pandemic
4	Female	indig		summer	1924	35-39	36	AK	tb	NA		NA	56	90	1.410543815	40.82336185	20.51802736	0	0.061888268	non-pandemic
2	Male	indig		fall	1918	25-29	28		p&i	NA		NA	59	100	1.486108662	45.35929094	20.53832992	1	0.755485273	pandemic
1	Male	non-indig	spring	fall	1918	20-24	20	other	violence, accidents	NA		NA	68.5	135	1.725397345	61.23504277	20.56940715	0	0.126013434	pandemic
4	Male	indig		winter	1917	25-29	27	AK	tb	NA		NA	64	118	1.612050074	53.52396331	20.59639482	0	0.038036906	non-pandemic
4	Male	indig	fall	spring	1921	20-24	21	AK	tb	NA		NA	64	118	1.612050074	53.52396331	20.59639482	0	0.034435103	non-pandemic
1	Female	non-indig	winter	summer	1924	30-34	31	Scand	violence, accidents	0.016438356	circulatory system	NA	64	118	1.612050074	53.52396331	20.59639482	0	0.061253783	non-pandemic
3	Female	non-indig	winter	winter	1922	45-49	49	USA	circulatory system	NA		NA	64	118	1.612050074	53.52396331	20.59639482	0	0.078204622	non-pandemic
3	Female	non-indig	spring	fall	1918	15-19	19	USA	tb	2		NA	60	104	1.511296945	47.17366258	20.65380097	0	0.320964658	pandemic
1	Male	indig		fall	1919	50-54	50	AK	tb	0.5		NA	72	150	1.813556334	68.03893642	20.68690001	0	0.187789139	pandemic
2	Male	indig		fall	1918	40-44	41		p&i	NA		NA	72	150	1.813556334	68.03893642	20.68690001	1	0.715388998	pandemic
2	Male	indig		fall	1918	30-34	33	AK	p&i	NA		NA	72	150	1.813556334	68.03893642	20.68690001	1	0.745122871	pandemic
1	Male	non-indig	spring	fall	1918	70-74	72	other	violence, accidents	NA	other causes	NA	72	150	1.813556334	68.03893642	20.68690001	0	0.052760081	pandemic
4	Male	non-indig	winter	fall	1920	70-74	73	other	nervous system	10.25205479	other infectious diseases	NA	72	150	1.813556334	68.03893642	20.68690001	0	0.12017492	pandemic
4	Male	indig	summer	fall	1921	25-29	25	AK	tb	0.150684932		NA	72	150	1.813556334	68.03893642	20.68690001	0	0.036978569	non-pandemic
5	Male	non-indig		spring	1917	60-64	62	USA	p&i	0.005479452	digestive system	0.076712329	72	150	1.813556334	68.03893642	20.68690001	1	0.15602709	non-pandemic
2	Male	indig		spring	1925	35-39	35	AK	p&i	0.02739726		NA	72	150	1.813556334	68.03893642	20.68690001	1	0.079196727	non-pandemic
3	Male	non-indig	fall	fall	1917	75-79	76	USA	circulatory system	NA		NA	72	150	1.813556334	68.03893642	20.68690001	0	0.086354256	non-pandemic
1	Male	non-indig	winter	winter	1924	55-59	58	USA	nervous system	3.42E-04	circulatory system	NA	72	150	1.813556334	68.03893642	20.68690001	0	0.067766847	non-pandemic
1	Female	non-indig	fall	winter	1918	25-29	29	Scand	tb	1.5	tuberculosis	NA	67	130	1.687614922	58.96707823	20.70441175	0	0.159894347	pandemic
4	Male	indig		summer	1918	20-24	20	other	tb	0.307534247	nutritional disorders	NA	67	130	1.687614922	58.96707823	20.70441175	0	0.505617013	pandemic
4	Male	indig		spring	1919	20-24	20	AK	tb	NA		NA	67	130	1.687614922	58.96707823	20.70441175	0	0.505617013	pandemic
4	Male	indig		fall	1920	35-39	35	AK	tb	NA		NA	67	130	1.687614922	58.96707823	20.70441175	0	0.435172756	pandemic
2	Male	indig		fall	1918	20-24	20	AK	p&i	NA		NA	67	130	1.687614922	58.96707823	20.70441175	1	0.789640372	pandemic
2	Male	indig		fall	1918	25-29	27	AK	p&i	NA		NA	67	130	1.687614922	58.96707823	20.70441175	1	0.766844361	pandemic
2	Female	indig		fall	1918	30-34	30	AK	p&i	NA		NA	67	130	1.687614922	58.96707823	20.70441175	1	0.82436834	pandemic
1	Male	non-indig	summer	fall	1918	40-44	42	USA	violence, accidents	NA		NA	67	130	1.687614922	58.96707823	20.70441175	0	0.089741598	pandemic
4	Male	non-indig		fall	1921	20-24	22	other	tb	NA		NA	67	130	1.687614922	58.96707823	20.70441175	0	0.014815063	non-pandemic
3	Male	non-indig		summer	1922	35-39	38	other	tb	0.04109589		NA	67	130	1.687614922	58.96707823	20.70441175	0	0.046898938	non-pandemic
3	Male	non-indig		winter	1923	40-44	41		tb	NA		NA	67	130	1.687614922	58.96707823	20.70441175	0	0.049260521	non-pandemic
1	Male	indig		fall	1924	75-79	75	AK	p&i	0.016438356		NA	67	130	1.687614922	58.96707823	20.70441175	1	0.191347246	non-pandemic
5	Male	non-indig		summer	1923	60-64	60	Canada	violence, accidents	0.005479452	cancer	NA	67	130	1.687614922	58.96707823	20.70441175	0	0.151674702	non-pandemic
1	Male	non-indig	winter	summer	1924	70-74	74	USA	nervous system	0.002739726	circulatory system	5	67	130	1.687614922	58.96707823	20.70441175	0	0.087440696	non-pandemic
2	Female	indig		winter	1919	25-29	28	AK	p&i	0.166666667	pneumonia	0.097031963	63	115	1.586861792	52.16318459	20.71504545	1	0.83015475	pandemic
3	Female	non-indig	winter	summer	1921	25-29	25	USA	tb	4		NA	63	115	1.586861792	52.16318459	20.71504545	0	0.053493414	non-pandemic
5	Male	non-indig	spring	winter	1925	55-59	58	USA	p&i	0.019178082	cancer	3	69.5	140	1.750585628	63.50300732	20.72180467	1	0.147421129	non-pandemic
2	Female	non-indig		fall	1918	20-24	24		p&i	NA		NA	60	105	1.511296945	47.62725549	20.85239521	1	0.665726223	pandemic
2	Female	indig		winter	1922	20-24	23	AK	tb	2	tuberculosis	0.083333333	60	105	1.511296945	47.62725549	20.85239521	0	0.092021746	non-pandemic
5	Female	indig	winter	spring	1925	20-24	20	AK	tb	3	other causes	NA	60	105	1.511296945	47.62725549	20.85239521	0	0.239895334	non-pandemic
3	Male	non-indig		winter	1919	65-69	69	AK	tb	1		NA	68	135	1.712803204	61.23504277	20.87301053	0	0.114022783	pandemic
3	Male	non-indig		fall	1918	30-34	31	USA	p&i	0.024657534		NA	68	135	1.712803204	61.23504277	20.87301053	1	0.208707017	pandemic
2	Female	indig		fall	1918	40-44	42		p&i	NA		NA	68	135	1.712803204	61.23504277	20.87301053	1	0.796090861	pandemic
2	Male	indig		fall	1918	45-49	45		p&i	NA		NA	68	135	1.712803204	61.23504277	20.87301053	1	0.709527359	pandemic
3	Male	indig		fall	1918	60-64	63		p&i	NA		NA	68	135	1.712803204	61.23504277	20.87301053	1	0.283114534	pandemic
4	Male	indig		spring	1919	40-44	41	AK	p&i	NA	pneumonia	NA	68	135	1.712803204	61.23504277	20.87301053	1	0.41783479	pandemic
1	Male	indig		spring	1920	20-24	23	AK	p&i	NA	tuberculosis	NA	68	135	1.712803204	61.23504277	20.87301053	1	0.287475022	pandemic
1	Male	non-indig		fall	1918	65-69	67	AK	violence, accidents	0.02739726	other infectious diseases	NA	68	135	1.712803204	61.23504277	20.87301053	0	0.06028669	pandemic
1	Male	non-indig	winter	summer	1919	50-54	53	Scand	nervous system	2	circulatory system	0.099771689	68	135	1.712803204	61.23504277	20.87301053	0	0.077122552	pandemic
3	Female	non-indig		fall	1919	25-29	28	USA	nervous system	0.833333333	other causes	NA	68	135	1.712803204	61.23504277	20.87301053	0	0.296548596	pandemic
1	Male	non-indig		summer	1924	35-39	38		tb	NA		NA	68	135	1.712803204	61.23504277	20.87301053	0	0.049478028	non-pandemic
5	Female	indig		summer	1925	45-49	46	AK	tb	NA	influenza	NA	68	135	1.712803204	61.23504277	20.87301053	0	0.330730144	non-pandemic
5	Female	indig		winter	1921	50-54	51		p&i	0.04109589	other infectious diseases	NA	68	135	1.712803204	61.23504277	20.87301053	1	0.350038521	non-pandemic
3	Male	non-indig		winter	1921	35-39	35	USA	violence, accidents	NA	violence, accidents	NA	68	135	1.712803204	61.23504277	20.87301053	0	0.045035665	non-pandemic
3	Male	non-indig		spring	1924	50-54	50		violence, accidents	NA		NA	68	135	1.712803204	61.23504277	20.87301053	0	0.057531213	non-pandemic
4	Male	indig	spring	fall	1918	65-69	65	AK	tb	NA		NA	74	160	1.863932898	72.57486551	20.88938683	0	0.314138598	pandemic
3	Female	non-indig	fall	spring	1918	20-24	23	USA	tb	NA		NA	64	120	1.612050074	54.43114913	20.94548626	0	0.320448362	pandemic
4	Female	indig		fall	1919	25-29	25	AK	tb	NA	other causes	NA	64	120	1.612050074	54.43114913	20.94548626	0	0.598788821	pandemic
2	Female	indig		fall	1918	25-29	29		p&i	NA		NA	64	120	1.612050074	54.43114913	20.94548626	1	0.835508123	pandemic
1	Female	indig	winter	fall	1918	15-19	19	AK	p&i	0.016438356		NA	64	120	1.612050074	54.43114913	20.94548626	1	0.400787139	pandemic
2	Female	indig		fall	1918	40-44	41		p&i	NA		NA	64	120	1.612050074	54.43114913	20.94548626	1	0.801958812	pandemic
3	Female	indig		fall	1918	25-29	25	AK	p&i	NA		NA	64	120	1.612050074	54.43114913	20.94548626	1	0.554396818	pandemic
4	Male	indig		spring	1919	45-49	46	AK	p&i	0.008219178	pneumonia	NA	64	120	1.612050074	54.43114913	20.94548626	1	0.399290294	pandemic
2	Female	indig		fall	1920	80+	87	AK	p&i	NA		NA	64	120	1.612050074	54.43114913	20.94548626	1	0.629474175	pandemic
3	Female	non-indig		fall	1918	35-39	36		violence, accidents	NA		NA	64	120	1.612050074	54.43114913	20.94548626	0	0.269493906	pandemic
1	Male	non-indig		summer	1918	75-79	75	other	nervous system	0.019178082	circulatory system	NA	64	120	1.612050074	54.43114913	20.94548626	0	0.053157801	pandemic
3	Female	indig		winter	1921	35-39	39	AK	tb	1		NA	64	120	1.612050074	54.43114913	20.94548626	0	0.150172535	non-pandemic
1	Female	indig		spring	1921	20-24	21	AK	tb	2		NA	64	120	1.612050074	54.43114913	20.94548626	0	0.119647389	non-pandemic
4	Male	indig		spring	1921	25-29	28	AK	tb	NA		NA	64	120	1.612050074	54.43114913	20.94548626	0	0.039382665	non-pandemic
4	Male	indig		fall	1924	60-64	60	AK	tb	NA		NA	64	120	1.612050074	54.43114913	20.94548626	0	0.066374878	non-pandemic
4	Male	indig	summer	summer	1917	45-49	46	AK	p&i	NA		NA	64	120	1.612050074	54.43114913	20.94548626	1	0.052920237	non-pandemic
1	Female	non-indig	fall	fall	1924	20-24	23	USA	circulatory system	NA	pregnancy and childbirth	NA	64	120	1.612050074	54.43114913	20.94548626	0	0.054775616	non-pandemic
1	Male	non-indig	fall	fall	1924	15-19	18	USA	violence, accidents	NA		NA	75	165	1.889121181	74.84283006	20.97155175	0	0.035763657	non-pandemic
2	Male	non-indig	spring	winter	1919	55-59	58	other	p&i	0.021917808		NA	71.5	150	1.800962192	68.03893642	20.97723892	1	0.41701741	pandemic
2	Male	indig		spring	1923	20-24	22	AK	tb	0.5		NA	67	132	1.687614922	59.87426405	21.02294117	0	0.065430176	non-pandemic
2	Male	non-indig		fall	1918	50-54	52	other	p&i	0.010958904	influenza	0.008219178	69	140	1.737991486	63.50300732	21.02320878	1	0.447494586	pandemic
4	Male	non-indig		summer	1925	30-34	30		tb	NA		NA	69	140	1.737991486	63.50300732	21.02320878	0	0.017247814	non-pandemic
1	Male	non-indig		spring	1917	40-44	42	other	p&i	0.032876712	other infectious diseases	NA	69	140	1.737991486	63.50300732	21.02320878	1	0.053206701	non-pandemic
5	Male	non-indig	summer	fall	1925	50-54	54	Scand	p&i	NA	cancer	NA	69	140	1.737991486	63.50300732	21.02320878	1	0.140897709	non-pandemic
4	Male	indig	summer	summer	1920	30-34	34	AK	tb	3		NA	68	136	1.712803204	61.68863568	21.02762542	0	0.459533561	pandemic
3	Male	indig		fall	1918	40-44	44		p&i	NA		NA	72	153	1.813556334	69.39971514	21.10063801	1	0.373798577	pandemic
2	Male	indig	fall	spring	1918	20-24	22	AK	tb	NA		NA	65	125	1.637238357	56.69911368	21.15204924	0	0.801157551	pandemic
4	Female	indig	spring	spring	1918	30-34	32	AK	tb	NA		NA	65	125	1.637238357	56.69911368	21.15204924	0	0.578525716	pandemic
1	Female	indig		winter	1918	30-34	32	AK	tb	3		NA	65	125	1.637238357	56.69911368	21.15204924	0	0.354530954	pandemic
2	Female	indig		fall	1920	80+	80	AK	p&i	NA		NA	65	125	1.637238357	56.69911368	21.15204924	1	0.670539827	pandemic
1	Male	indig		summer	1921	65-69	67	AK	tb	2		NA	65	125	1.637238357	56.69911368	21.15204924	0	0.174278703	non-pandemic
1	Female	indig		winter	1922	60-64	62	AK	tb	2		NA	65	125	1.637238357	56.69911368	21.15204924	0	0.217540239	non-pandemic
3	Female	indig	fall	fall	1923	35-39	38	AK	tb	3		NA	65	125	1.637238357	56.69911368	21.15204924	0	0.14930569	non-pandemic
3	Male	non-indig		fall	1925	80+	83	other	circulatory system	NA	circulatory system	NA	65	125	1.637238357	56.69911368	21.15204924	0	0.09847439	non-pandemic
1	Female	non-indig	spring	summer	1925	20-24	20	AK	nervous system	0.25	other infectious diseases	NA	65	125	1.637238357	56.69911368	21.15204924	0	0.052680471	non-pandemic
3	Male	indig		spring	1919	20-24	21	AK	tb	3		NA	70	145	1.763179769	65.77097187	21.15636599	0	0.482795036	pandemic
3	Male	indig		fall	1918	40-44	43	AK	p&i	0.016438356	influenza	NA	70	145	1.763179769	65.77097187	21.15636599	1	0.381243333	pandemic
4	Male	non-indig	spring	winter	1920	20-24	20	AK	p&i	0.016438356		NA	70	145	1.763179769	65.77097187	21.15636599	1	0.294022959	pandemic
5	Male	indig		spring	1920	25-29	27	AK	p&i	NA	pneumonia	NA	70	145	1.763179769	65.77097187	21.15636599	1	0.640659869	pandemic
3	Male	indig	winter	spring	1919	40-44	41	AK	nervous system	NA	violence, accidents	NA	70	145	1.763179769	65.77097187	21.15636599	0	0.390191307	pandemic
4	Male	non-indig		summer	1922	35-39	39	other	tb	NA		NA	70	145	1.763179769	65.77097187	21.15636599	0	0.020208777	non-pandemic
3	Male	non-indig		winter	1924	75-79	75		nervous system	NA	old age	NA	70	145	1.763179769	65.77097187	21.15636599	0	0.08693037	non-pandemic
1	Female	indig		fall	1918	25-29	28	AK	p&i	NA		NA	65.5	127	1.649832498	57.6062995	21.16363535	1	0.372616057	pandemic
2	Male	indig		fall	1918	55-59	55	AK	p&i	NA		NA	66	129	1.662426639	58.51348532	21.17244378	1	0.684611014	pandemic
4	Female	indig		spring	1919	40-44	40	AK	p&i	0.008219178	pneumonia	NA	58	100	1.46092038	45.35929094	21.25265352	1	0.546935228	pandemic
4	Female	indig		fall	1920	15-19	18	AK	violence, accidents	NA		NA	58	100	1.46092038	45.35929094	21.25265352	0	0.646507492	pandemic
4	Female	indig		spring	1922	40-44	40	AK	tb	NA		NA	58	100	1.46092038	45.35929094	21.25265352	0	0.06843256	non-pandemic
1	Female	indig	summer	fall	1922	20-24	20	AK	tb	10		NA	58	100	1.46092038	45.35929094	21.25265352	0	0.119440541	non-pandemic
4	Male	indig		summer	1921	35-39	35		tb	NA		NA	55	90	1.385355533	40.82336185	21.27092026	0	0.044885004	non-pandemic
5	Male	indig		spring	1920	30-34	32	AK	p&i	NA	pneumonia	NA	71	150	1.788368051	68.03893642	21.27373332	1	0.624836432	pandemic
5	Male	non-indig	winter	winter	1920	55-59	56	Scand	circulatory system	NA		NA	71	150	1.788368051	68.03893642	21.27373332	0	0.278684644	pandemic
1	Male	non-indig	winter	fall	1923	70-74	73	Canada	circulatory system	1.5		NA	71	150	1.788368051	68.03893642	21.27373332	0	0.088398064	non-pandemic
2	Male	non-indig	fall	winter	1924	60-64	60	USA	circulatory system	0.5		NA	71	150	1.788368051	68.03893642	21.27373332	0	0.053154402	non-pandemic
3	Male	non-indig	spring	spring	1925	60-64	63	Canada	violence, accidents	0.038356164		NA	84	210	2.115815723	95.25451098	21.2779543	0	0.072271333	non-pandemic
4	Female	indig	fall	summer	1920	15-19	19	AK	tb	0.5		NA	64	122	1.612050074	55.33833495	21.2945777	0	0.644301957	pandemic
5	Female	indig		summer	1920	80+	86	AK	tb	1.333333333		NA	64	122	1.612050074	55.33833495	21.2945777	0	0.476848096	pandemic
1	Female	indig		spring	1924	65-69	69	Canada	p&i	NA		NA	64	122	1.612050074	55.33833495	21.2945777	1	0.239974661	non-pandemic
1	Male	non-indig		fall	1918	55-59	57	Canada	violence, accidents	NA		NA	68.5	140	1.725397345	63.50300732	21.33123704	0	0.079320789	pandemic
3	Male	indig	spring	summer	1918	35-39	38	AK	tb	NA		NA	66	130	1.662426639	58.96707823	21.33657125	0	0.41342844	pandemic
4	Female	indig	spring	spring	1919	45-49	47	AK	tb	1.5		NA	66	130	1.662426639	58.96707823	21.33657125	0	0.518619251	pandemic
3	Female	indig	fall	fall	1920	25-29	29	AK	tb	NA		NA	66	130	1.662426639	58.96707823	21.33657125	0	0.557849098	pandemic
3	Male	non-indig		spring	1918	30-34	32	other	p&i	0.016438356	tuberculosis	12	66	130	1.662426639	58.96707823	21.33657125	1	0.223663744	pandemic
2	Male	indig		fall	1918	35-39	39		p&i	NA		NA	66	130	1.662426639	58.96707823	21.33657125	1	0.752793315	pandemic
2	Male	indig		fall	1918	15-19	19	AK	p&i	NA		NA	66	130	1.662426639	58.96707823	21.33657125	1	0.816262373	pandemic
2	Female	indig		fall	1918	20-24	20	AK	p&i	NA		NA	66	130	1.662426639	58.96707823	21.33657125	1	0.868143634	pandemic
2	Female	indig		fall	1918	40-44	41	AK	p&i	NA		NA	66	130	1.662426639	58.96707823	21.33657125	1	0.815792896	pandemic
2	Female	indig		fall	1918	45-49	45	AK	p&i	NA		NA	66	130	1.662426639	58.96707823	21.33657125	1	0.804170607	pandemic
2	Female	indig		fall	1918	40-44	44	AK	p&i	NA		NA	66	130	1.662426639	58.96707823	21.33657125	1	0.807127245	pandemic
2	Female	indig		fall	1918	25-29	25	AK	p&i	NA		NA	66	130	1.662426639	58.96707823	21.33657125	1	0.856955315	pandemic
2	Female	indig		fall	1918	55-59	56	AK	p&i	NA		NA	66	130	1.662426639	58.96707823	21.33657125	1	0.769387157	pandemic
2	Male	non-indig		fall	1918	20-24	20	AK	p&i	NA		NA	66	130	1.662426639	58.96707823	21.33657125	1	0.614060757	pandemic
1	Female	indig		winter	1918	80+	87	AK	p&i	0.008219178	old age	0.5	66	130	1.662426639	58.96707823	21.33657125	1	0.168441019	pandemic
4	Male	indig		spring	1919	35-39	35	AK	p&i	0.008219178	pneumonia	NA	66	130	1.662426639	58.96707823	21.33657125	1	0.472230635	pandemic
1	Female	indig		spring	1920	40-44	42	AK	p&i	0.032876712	tuberculosis	NA	66	130	1.662426639	58.96707823	21.33657125	1	0.321479897	pandemic
1	Male	non-indig	fall	fall	1918	35-39	37	other	violence, accidents	NA		NA	66	130	1.662426639	58.96707823	21.33657125	0	0.111769369	pandemic
5	Male	non-indig	fall	summer	1920	25-29	27	AK	violence, accidents	NA	circulatory system	NA	66	130	1.662426639	58.96707823	21.33657125	0	0.403801074	pandemic
4	Female	indig		winter	1921	20-24	21	AK	tb	NA		NA	66	130	1.662426639	58.96707823	21.33657125	0	0.050500854	non-pandemic
1	Male	indig	summer	winter	1922	15-19	18	AK	tb	0.25		NA	66	130	1.662426639	58.96707823	21.33657125	0	0.083956048	non-pandemic
2	Male	indig		spring	1924	35-39	35	AK	tb	3		NA	66	130	1.662426639	58.96707823	21.33657125	0	0.081640421	non-pandemic
1	Female	indig	winter	fall	1925	20-24	20	AK	tb	3		NA	66	130	1.662426639	58.96707823	21.33657125	0	0.119854633	non-pandemic
3	Male	non-indig		spring	1925	40-44	40		p&i	0.057534247	other infectious diseases	0.010958904	66	130	1.662426639	58.96707823	21.33657125	1	0.04996179	non-pandemic
5	Female	indig		spring	1925	65-69	68	AK	p&i	0.016438356	old age	NA	66	130	1.662426639	58.96707823	21.33657125	1	0.424712107	non-pandemic
1	Female	indig		winter	1917	35-39	39	Canada	violence, accidents	NA		NA	66	130	1.662426639	58.96707823	21.33657125	0	0.158831029	non-pandemic
3	Male	non-indig		summer	1923	35-39	37		violence, accidents	NA		NA	66	130	1.662426639	58.96707823	21.33657125	0	0.047568269	non-pandemic
1	Male	non-indig	summer	summer	1923	35-39	37	USA	violence, accidents	NA		NA	66	130	1.662426639	58.96707823	21.33657125	0	0.049749527	non-pandemic
4	Male	non-indig		summer	1921	60-64	60	other	circulatory system	5	digestive system	3	66	130	1.662426639	58.96707823	21.33657125	0	0.028989688	non-pandemic
1	Male	non-indig	spring	fall	1918	20-24	24	USA	p&i	0.01369863	influenza	0.024657534	68	138	1.712803204	62.5958215	21.33685521	1	0.138565885	pandemic
NA	Male	non-indig		fall	1923	50-54	53	other	p&i	0.019178082	influenza	0.083333333	68	138	1.712803204	62.5958215	21.33685521	1	NA	non-pandemic
4	Female	indig		summer	1918	30-34	30	AK	tb	NA		NA	62	115	1.561673509	52.16318459	21.38866165	0	0.600302088	pandemic
2	Male	indig		fall	1918	15-19	18		p&i	NA		NA	62	115	1.561673509	52.16318459	21.38866165	1	0.820731402	pandemic
4	Female	indig		fall	1922	45-49	45		tb	NA		NA	62	115	1.561673509	52.16318459	21.38866165	0	0.074558768	non-pandemic
2	Female	indig		winter	1925	25-29	25	AK	tb	NA		NA	62	115	1.561673509	52.16318459	21.38866165	0	0.097233779	non-pandemic
4	Female	indig		fall	1924	75-79	76	AK	circulatory system	NA		NA	62	115	1.561673509	52.16318459	21.38866165	0	0.120745232	non-pandemic
1	Male	non-indig	spring	fall	1918	40-44	41	USA	violence, accidents	NA		NA	69.5	145	1.750585628	65.77097187	21.46186912	0	0.107008745	pandemic
5	Male	indig		spring	1919	70-74	70		circulatory system	NA		NA	73	160	1.838744616	72.57486551	21.46561875	0	0.458532851	pandemic
3	Male	non-indig	summer	winter	1920	40-44	43	other	nervous system	0.166666667	other infectious diseases	0.054794521	73	160	1.838744616	72.57486551	21.46561875	0	0.193923842	pandemic
2	Female	indig		fall	1918	70-74	71		p&i	NA		NA	67	135	1.687614922	61.23504277	21.50073528	1	0.722388892	pandemic
3	Female	indig		spring	1920	35-39	37	AK	p&i	NA	influenza	NA	67	135	1.687614922	61.23504277	21.50073528	1	0.528994193	pandemic
3	Male	non-indig		fall	1919	60-64	60	USA	circulatory system	4	respiratory system	20	67	135	1.687614922	61.23504277	21.50073528	0	0.149512044	pandemic
3	Female	indig		summer	1920	55-59	56	AK	nervous system	NA		NA	67	135	1.687614922	61.23504277	21.50073528	0	0.439628226	pandemic
1	Male	non-indig	fall	winter	1917	50-54	54	USA	tb	0.021917808	other infectious diseases	NA	67	135	1.687614922	61.23504277	21.50073528	0	0.065997189	non-pandemic
1	Female	indig		winter	1923	25-29	28	AK	tb	1.666666667		NA	67	135	1.687614922	61.23504277	21.50073528	0	0.136016606	non-pandemic
4	Male	indig		winter	1925	20-24	22	AK	tb	1		NA	67	135	1.687614922	61.23504277	21.50073528	0	0.036583389	non-pandemic
4	Male	non-indig		winter	1917	40-44	42	Scand	violence, accidents	NA		NA	67	135	1.687614922	61.23504277	21.50073528	0	0.021591186	non-pandemic
3	Male	non-indig		winter	1925	60-64	64	other	violence, accidents	NA		NA	67	135	1.687614922	61.23504277	21.50073528	0	0.074126415	non-pandemic
1	Female	non-indig	summer	spring	1923	80+	85	other	circulatory system	0.416666667	other causes	NA	67	135	1.687614922	61.23504277	21.50073528	0	0.147415321	non-pandemic
1	Female	indig		fall	1923	70-74	70	AK	circulatory system	NA	old age	NA	67	135	1.687614922	61.23504277	21.50073528	0	0.244853233	non-pandemic
1	Male	non-indig		summer	1924	40-44	40		circulatory system	NA		NA	67	135	1.687614922	61.23504277	21.50073528	0	0.052614794	non-pandemic
4	Female	indig		summer	1924	35-39	39	AK	violence, accidents	NA		NA	61	112	1.536485227	50.80240586	21.51926837	0	0.068111238	non-pandemic
3	Male	non-indig		spring	1917	35-39	38	Scand	violence, accidents	NA		NA	74	165	1.863932898	74.84283006	21.54218017	0	0.048779725	non-pandemic
1	Male	non-indig	winter	spring	1924	15-19	19	USA	violence, accidents	NA		NA	70.5	150	1.77577391	68.03893642	21.57655845	0	0.037374553	non-pandemic
1	Male	non-indig	fall	fall	1923	65-69	68	USA	nervous system	NA	circulatory system	1.5	70	148	1.763179769	67.1317506	21.5940839	0	0.082793754	non-pandemic
3	Female	indig	fall	summer	1920	30-34	30	AK	tb	NA		NA	63	120	1.586861792	54.43114913	21.6156996	0	0.567494519	pandemic
2	Male	indig		fall	1918	15-19	18	AK	p&i	NA		NA	63	120	1.586861792	54.43114913	21.6156996	1	0.827525708	pandemic
3	Female	non-indig	fall	spring	1920	45-49	46	AK	p&i	NA	pneumonia	NA	63	120	1.586861792	54.43114913	21.6156996	1	0.26145442	pandemic
5	Female	non-indig	summer	spring	1920	15-19	18	AK	p&i	NA	pneumonia	NA	63	120	1.586861792	54.43114913	21.6156996	1	0.562343217	pandemic
4	Male	non-indig		summer	1918	40-44	44	other	violence, accidents	NA		NA	63	120	1.586861792	54.43114913	21.6156996	0	0.226008627	pandemic
1	Female	indig		spring	1917	55-59	59	AK	tb	NA		NA	63	120	1.586861792	54.43114913	21.6156996	0	0.212400001	non-pandemic
1	Female	indig		winter	1917	20-24	20	AK	tb	0.5	tuberculosis	0.5	63	120	1.586861792	54.43114913	21.6156996	0	0.121166092	non-pandemic
1	Female	indig	summer	winter	1923	15-19	18	AK	tb	1		NA	63	120	1.586861792	54.43114913	21.6156996	0	0.117549877	non-pandemic
4	Male	indig	winter	winter	1923	25-29	27	AK	tb	NA		NA	63	120	1.586861792	54.43114913	21.6156996	0	0.039928764	non-pandemic
1	Female	indig	summer	fall	1925	20-24	20	AK	tb	1.333333333		NA	63	120	1.586861792	54.43114913	21.6156996	0	0.121166092	non-pandemic
1	Male	non-indig		summer	1925	35-39	35	other	violence, accidents	NA		NA	63	120	1.586861792	54.43114913	21.6156996	0	0.048718244	non-pandemic
3	Male	indig		winter	1918	20-24	21	AK	tb	0.666666667		NA	68	140	1.712803204	63.50300732	21.64608499	0	0.508829465	pandemic
4	Male	indig	summer	winter	1920	25-29	25	AK	tb	1		NA	68	140	1.712803204	63.50300732	21.64608499	0	0.535380396	pandemic
4	Male	indig	winter	summer	1920	30-34	32	AK	tb	NA		NA	68	140	1.712803204	63.50300732	21.64608499	0	0.50239426	pandemic
2	Female	indig		fall	1918	30-34	30		p&i	NA		NA	68	140	1.712803204	63.50300732	21.64608499	1	0.853201301	pandemic
2	Female	indig		fall	1918	35-39	39	AK	p&i	NA		NA	68	140	1.712803204	63.50300732	21.64608499	1	0.8306141	pandemic
2	Female	indig		fall	1918	15-19	18	AK	p&i	NA		NA	68	140	1.712803204	63.50300732	21.64608499	1	0.879375536	pandemic
2	Male	indig		fall	1918	35-39	35	AK	p&i	NA		NA	68	140	1.712803204	63.50300732	21.64608499	1	0.777856413	pandemic
3	Male	indig		fall	1918	50-54	51	AK	p&i	NA	nutritional disorders	NA	68	140	1.712803204	63.50300732	21.64608499	1	0.370244017	pandemic
2	Male	indig		fall	1918	55-59	58	AK	p&i	NA		NA	68	140	1.712803204	63.50300732	21.64608499	1	0.69400443	pandemic
2	Female	indig		fall	1918	25-29	28	AK	p&i	NA		NA	68	140	1.712803204	63.50300732	21.64608499	1	0.85786865	pandemic
2	Male	indig		fall	1918	50-54	50		p&i	NA		NA	68	140	1.712803204	63.50300732	21.64608499	1	0.725113949	pandemic
4	Male	indig		spring	1919	35-39	39	AK	p&i	0.008219178	pneumonia	NA	68	140	1.712803204	63.50300732	21.64608499	1	0.469387269	pandemic
4	Female	indig		summer	1919	45-49	46	AK	p&i	NA	pneumonia	2	68	140	1.712803204	63.50300732	21.64608499	1	0.539297369	pandemic
5	Male	indig		spring	1920	30-34	31	AK	p&i	NA	tuberculosis	NA	68	140	1.712803204	63.50300732	21.64608499	1	0.647225486	pandemic
1	Male	non-indig		spring	1918	20-24	20		violence, accidents	NA		NA	68	140	1.712803204	63.50300732	21.64608499	0	0.156083542	pandemic
1	Male	non-indig	winter	fall	1918	40-44	41	other	violence, accidents	NA		NA	68	140	1.712803204	63.50300732	21.64608499	0	0.110641391	pandemic
1	Male	non-indig	summer	spring	1918	55-59	59	USA	circulatory system	2		NA	68	140	1.712803204	63.50300732	21.64608499	0	0.081353221	pandemic
2	Male	non-indig	winter	spring	1917	40-44	42	USA	tb	1	other causes	NA	68	140	1.712803204	63.50300732	21.64608499	0	0.040194626	non-pandemic
3	Male	non-indig	summer	summer	1921	35-39	37	USA	tb	2		NA	68	140	1.712803204	63.50300732	21.64608499	0	0.048190811	non-pandemic
4	Female	indig		winter	1923	35-39	35	AK	tb	NA		NA	68	140	1.712803204	63.50300732	21.64608499	0	0.064197093	non-pandemic
3	Male	indig		winter	1925	40-44	42		tb	1.166666667		NA	68	140	1.712803204	63.50300732	21.64608499	0	0.118118226	non-pandemic
5	Male	indig		summer	1925	80+	80		tb	NA	old age	NA	68	140	1.712803204	63.50300732	21.64608499	0	0.390568047	non-pandemic
4	Male	indig	summer	fall	1925	35-39	37	AK	tb	2		NA	68	140	1.712803204	63.50300732	21.64608499	0	0.047128656	non-pandemic
4	Male	indig	fall	spring	1921	45-49	48	AK	p&i	NA		NA	68	140	1.712803204	63.50300732	21.64608499	1	0.056392914	non-pandemic
4	Male	non-indig		summer	1922	35-39	38	other	circulatory system	NA		NA	68	140	1.712803204	63.50300732	21.64608499	0	0.020308359	non-pandemic
5	Male	non-indig		winter	1917	75-79	76	AK	nervous system	0.024657534	other causes	NA	68	140	1.712803204	63.50300732	21.64608499	0	0.197729421	non-pandemic
3	Male	non-indig	fall	winter	1921	45-49	46	Scand	nervous system	0.083333333		NA	68	140	1.712803204	63.50300732	21.64608499	0	0.055810242	non-pandemic
1	Female	non-indig	fall	fall	1918	20-24	22	USA	p&i	NA		NA	60	109	1.511296945	49.44162713	21.64677217	1	0.211986552	pandemic
4	Male	indig	winter	winter	1917	15-19	18	AK	tb	0.008219178	pneumonia	NA	56	95	1.410543815	43.0913264	21.65791777	0	0.034457665	non-pandemic
1	Male	non-indig	spring	summer	1917	35-39	39	USA	tb	2		NA	65.5	130	1.649832498	58.96707823	21.66356375	0	0.052107587	non-pandemic
1	Male	non-indig		fall	1918	35-39	36		violence, accidents	NA		NA	66.5	134	1.67502078	60.78144986	21.66360143	0	0.120645102	pandemic
3	Female	indig		spring	1919	40-44	42	AK	circulatory system	NA		NA	48	70	1.209037556	31.75150366	21.72124501	0	0.516438019	pandemic
1	Male	non-indig	summer	fall	1918	35-39	36	other	violence, accidents	NA		NA	61.5	115	1.549079368	52.16318459	21.73785852	0	0.122186141	pandemic
2	Male	indig		fall	1918	50-54	50	AK	p&i	NA		NA	69	145	1.737991486	65.77097187	21.77403767	1	0.730033851	pandemic
3	Male	non-indig	summer	winter	1918	35-39	36	Scand	p&i	2		NA	69	145	1.737991486	65.77097187	21.77403767	1	0.226000819	pandemic
5	Male	indig		spring	1920	50-54	54	AK	p&i	NA	tuberculosis	NA	69	145	1.737991486	65.77097187	21.77403767	1	0.549184815	pandemic
1	Male	non-indig		fall	1918	30-34	34		violence, accidents	NA		NA	69	145	1.737991486	65.77097187	21.77403767	0	0.12706052	pandemic
1	Male	non-indig	winter	fall	1918	35-39	39	USA	violence, accidents	NA		NA	69	145	1.737991486	65.77097187	21.77403767	0	0.11695179	pandemic
1	Male	non-indig		summer	1919	30-34	33	Scand	violence, accidents	NA	other causes	NA	69	145	1.737991486	65.77097187	21.77403767	0	0.129169746	pandemic
1	Female	indig		spring	1921	60-64	62	AK	tb	NA		NA	69	145	1.737991486	65.77097187	21.77403767	0	0.222291089	non-pandemic
NA	Male	non-indig	spring	winter	1922	60-64	62	USA	tb	0.5		NA	69	145	1.737991486	65.77097187	21.77403767	0	NA	non-pandemic
3	Male	non-indig		winter	1917	40-44	43	other	violence, accidents	NA		NA	69	145	1.737991486	65.77097187	21.77403767	0	0.053417719	non-pandemic
1	Female	indig	winter	fall	1919	15-19	18	AK	tb	NA		NA	64	125	1.612050074	56.69911368	21.81821485	0	0.451032842	pandemic
4	Male	indig	summer	winter	1920	30-34	33	AK	tb	NA		NA	64	125	1.612050074	56.69911368	21.81821485	0	0.505965102	pandemic
1	Female	non-indig	summer	winter	1918	15-19	18	USA	p&i	0.024657534		NA	64	125	1.612050074	56.69911368	21.81821485	1	0.230688343	pandemic
4	Female	indig		winter	1918	25-29	26	AK	p&i	0.01369863	influenza	0.024657534	64	125	1.612050074	56.69911368	21.81821485	1	0.638380726	pandemic
4	Female	indig		winter	1918	40-44	44	AK	p&i	0.02739726		NA	64	125	1.612050074	56.69911368	21.81821485	1	0.55686489	pandemic
1	Female	non-indig	winter	spring	1920	30-34	34	Scand	p&i	0.030136986	influenza	NA	64	125	1.612050074	56.69911368	21.81821485	1	0.181449545	pandemic
3	Male	indig		winter	1921	15-19	18	AK	tb	NA		NA	64	125	1.612050074	56.69911368	21.81821485	0	0.081944671	non-pandemic
4	Male	indig		fall	1923	20-24	23	AK	tb	NA		NA	64	125	1.612050074	56.69911368	21.81821485	0	0.037672999	non-pandemic
4	Male	indig		fall	1925	55-59	55	AK	tb	NA	old age	NA	64	125	1.612050074	56.69911368	21.81821485	0	0.06357098	non-pandemic
1	Male	non-indig	fall	spring	1922	75-79	76	other	violence, accidents	NA		NA	64	125	1.612050074	56.69911368	21.81821485	0	0.094650951	non-pandemic
2	Female	indig		spring	1925	30-34	32	AK	violence, accidents	NA		NA	64	125	1.612050074	56.69911368	21.81821485	0	0.110108789	non-pandemic
4	Female	indig		winter	1921	75-79	78	AK	nervous system	0.019178082	old age	NA	64	125	1.612050074	56.69911368	21.81821485	0	0.126452973	non-pandemic
3	Male	non-indig	fall	summer	1920	20-24	23	USA	violence, accidents	NA	other causes	NA	66.5	135	1.67502078	61.23504277	21.8252701	0	0.273709052	pandemic
3	Female	indig		summer	1919	25-29	27	AK	violence, accidents	NA		NA	66	133	1.662426639	60.32785695	21.82895366	0	0.591338635	pandemic
1	Female	indig		spring	1918	25-29	25	AK	tb	3	circulatory system	NA	60	110	1.511296945	49.89522004	21.84536641	0	0.4197968	pandemic
3	Female	indig		fall	1919	25-29	25	AK	tb	NA		NA	60	110	1.511296945	49.89522004	21.84536641	0	0.601166774	pandemic
4	Female	indig	summer	fall	1920	55-59	59	AK	tb	0.068493151		NA	60	110	1.511296945	49.89522004	21.84536641	0	0.487571149	pandemic
2	Male	indig		fall	1918	20-24	22		p&i	NA		NA	60	110	1.511296945	49.89522004	21.84536641	1	0.823019077	pandemic
2	Female	indig		fall	1918	40-44	41		p&i	NA		NA	60	110	1.511296945	49.89522004	21.84536641	1	0.830680725	pandemic
2	Male	indig		fall	1918	25-29	29	AK	p&i	NA		NA	60	110	1.511296945	49.89522004	21.84536641	1	0.802937517	pandemic
3	Male	indig		fall	1918	15-19	18	AK	p&i	NA	tuberculosis	NA	60	110	1.511296945	49.89522004	21.84536641	1	0.532506691	pandemic
4	Male	indig		spring	1919	70-74	72	AK	p&i	0.005479452	pneumonia	NA	60	110	1.511296945	49.89522004	21.84536641	1	0.330150298	pandemic
4	Male	indig		summer	1919	25-29	27	AK	p&i	0.024657534	pneumonia	NA	60	110	1.511296945	49.89522004	21.84536641	1	0.535498205	pandemic
4	Female	indig		summer	1919	15-19	18	AK	p&i	NA		NA	60	110	1.511296945	49.89522004	21.84536641	1	0.673592694	pandemic
4	Female	indig		summer	1919	40-44	43	AK	p&i	NA		NA	60	110	1.511296945	49.89522004	21.84536641	1	0.56276793	pandemic
1	Female	indig		winter	1920	70-74	70		p&i	NA		NA	60	110	1.511296945	49.89522004	21.84536641	1	0.236250877	pandemic
4	Female	indig	winter	spring	1917	25-29	25	AK	tb	NA		NA	60	110	1.511296945	49.89522004	21.84536641	0	0.055024791	non-pandemic
3	Female	indig		summer	1922	30-34	32	AK	tb	NA		NA	60	110	1.511296945	49.89522004	21.84536641	0	0.140307021	non-pandemic
1	Female	indig		fall	1925	80+	80	AK	tb	NA		NA	60	110	1.511296945	49.89522004	21.84536641	0	0.28092592	non-pandemic
4	Male	non-indig		summer	1917	40-44	40	other	p&i	NA		NA	60	110	1.511296945	49.89522004	21.84536641	1	0.021171554	non-pandemic
1	Female	indig		fall	1922	40-44	42		p&i	NA		NA	60	110	1.511296945	49.89522004	21.84536641	1	0.168880103	non-pandemic
3	Male	indig		summer	1918	35-39	38	AK	tb	1.5		NA	70	150	1.763179769	68.03893642	21.88589585	0	0.440296347	pandemic
5	Male	non-indig	fall	fall	1919	50-54	50	other	tb	NA	digestive system	NA	70	150	1.763179769	68.03893642	21.88589585	0	0.328690989	pandemic
2	Male	indig		fall	1918	25-29	25	AK	p&i	NA		NA	70	150	1.763179769	68.03893642	21.88589585	1	0.815744755	pandemic
2	Male	indig		fall	1918	25-29	25		p&i	NA		NA	70	150	1.763179769	68.03893642	21.88589585	1	0.815744755	pandemic
1	Male	indig		winter	1920	30-34	33	AK	p&i	0.008219178	tuberculosis	0.008219178	70	150	1.763179769	68.03893642	21.88589585	1	0.293285381	pandemic
5	Male	indig		winter	1920	30-34	33	AK	violence, accidents	NA		NA	70	150	1.763179769	68.03893642	21.88589585	0	0.649041919	pandemic
1	Male	non-indig	spring	spring	1920	70-74	73	other	circulatory system	1		NA	70	150	1.763179769	68.03893642	21.88589585	0	0.066438318	pandemic
4	Male	indig		winter	1921	15-19	18	AK	tb	NA		NA	70	150	1.763179769	68.03893642	21.88589585	0	0.034764659	non-pandemic
5	Male	indig	fall	spring	1922	45-49	48	AK	p&i	NA		NA	70	150	1.763179769	68.03893642	21.88589585	1	0.271755269	non-pandemic
5	Male	indig		spring	1925	55-59	55	AK	p&i	NA		NA	70	150	1.763179769	68.03893642	21.88589585	1	0.296230155	non-pandemic
5	Male	non-indig		winter	1923	55-59	58		violence, accidents	NA		NA	70	150	1.763179769	68.03893642	21.88589585	0	0.154397961	non-pandemic
5	Male	non-indig	summer	summer	1923	20-24	24	USA	violence, accidents	NA		NA	70	150	1.763179769	68.03893642	21.88589585	0	0.092338082	non-pandemic
5	Male	non-indig	winter	spring	1922	60-64	63	USA	circulatory system	5		NA	70	150	1.763179769	68.03893642	21.88589585	0	0.165964685	non-pandemic
4	Male	non-indig		summer	1917	70-74	70	Scand	nervous system	2		NA	70	150	1.763179769	68.03893642	21.88589585	0	0.035025431	non-pandemic
4	Male	non-indig	spring	winter	1925	65-69	68	Scand	nervous system	NA		NA	70	150	1.763179769	68.03893642	21.88589585	0	0.03388098	non-pandemic
3	Female	indig	fall	winter	1918	15-19	19	AK	tb	NA	influenza	NA	62	118	1.561673509	53.52396331	21.94662674	0	0.632315896	pandemic
1	Male	non-indig	summer	summer	1921	65-69	66	USA	nervous system	3.42E-04	circulatory system	NA	67.5	140	1.700209063	63.50300732	21.96795545	0	0.081333713	non-pandemic
1	Male	non-indig		summer	1924	50-54	50	other	tb	NA	pneumonia	NA	67	138	1.687614922	62.5958215	21.9785294	0	0.063019893	non-pandemic
5	Male	indig		spring	1920	30-34	33	AK	p&i	NA	tuberculosis	NA	71	155	1.788368051	70.30690096	21.98285776	1	0.653025591	pandemic
1	Male	non-indig	spring	fall	1921	70-74	74	USA	circulatory system	0.005479452	nervous system	NA	71	155	1.788368051	70.30690096	21.98285776	0	0.092274121	non-pandemic
4	Male	non-indig	winter	winter	1922	65-69	66	Scand	circulatory system	NA		NA	71	155	1.788368051	70.30690096	21.98285776	0	0.032890048	non-pandemic
1	Female	indig		winter	1918	30-34	31	AK	tb	3		NA	65	130	1.637238357	58.96707823	21.99813121	0	0.399111797	pandemic
1	Female	non-indig	summer	summer	1920	25-29	27	USA	tb	0.5	influenza	NA	65	130	1.637238357	58.96707823	21.99813121	0	0.207252784	pandemic
2	Male	indig		summer	1920	25-29	25	AK	tb	NA		NA	65	130	1.637238357	58.96707823	21.99813121	0	0.818768605	pandemic
2	Female	indig		fall	1918	35-39	38	AK	p&i	NA		NA	65	130	1.637238357	58.96707823	21.99813121	1	0.842221003	pandemic
2	Female	indig		fall	1918	70-74	70	AK	p&i	NA		NA	65	130	1.637238357	58.96707823	21.99813121	1	0.744708985	pandemic
2	Female	indig		fall	1918	35-39	35	AK	p&i	NA		NA	65	130	1.637238357	58.96707823	21.99813121	1	0.849603716	pandemic
5	Female	indig		spring	1920	45-49	48	AK	p&i	0.021917808	tuberculosis	NA	65	130	1.637238357	58.96707823	21.99813121	1	0.682250174	pandemic
2	Female	indig		fall	1920	35-39	38	AK	violence, accidents	NA		NA	65	130	1.637238357	58.96707823	21.99813121	0	0.842221003	pandemic
1	Female	non-indig	spring	spring	1920	45-49	47	USA	circulatory system	NA		NA	65	130	1.637238357	58.96707823	21.99813121	0	0.151970851	pandemic
1	Female	indig		fall	1923	25-29	29	AK	tb	3	other infectious diseases	NA	65	130	1.637238357	58.96707823	21.99813121	0	0.140472291	non-pandemic
1	Male	non-indig	summer	spring	1922	25-29	29	other	violence, accidents	0.008219178	digestive system	NA	65	130	1.637238357	58.96707823	21.99813121	0	0.04479883	non-pandemic
4	Male	non-indig		summer	1922	65-69	65	other	circulatory system	NA		NA	65	130	1.637238357	58.96707823	21.99813121	0	0.032365105	non-pandemic
3	Female	non-indig	fall	spring	1923	35-39	36	USA	circulatory system	6		NA	65	130	1.637238357	58.96707823	21.99813121	0	0.067553642	non-pandemic
1	Male	non-indig	winter	summer	1919	40-44	41	USA	violence, accidents	NA		NA	70	151	1.763179769	68.49252932	22.03180182	0	0.117918026	pandemic
2	Male	indig		fall	1918	25-29	25		p&i	NA		NA	72	160	1.813556334	72.57486551	22.06602668	1	0.820527189	pandemic
3	Male	non-indig		fall	1918	50-54	52	other	p&i	0.016438356		NA	72	160	1.813556334	72.57486551	22.06602668	1	0.185411038	pandemic
4	Male	indig		summer	1919	20-24	23	AK	p&i	NA		NA	72	160	1.813556334	72.57486551	22.06602668	1	0.563996898	pandemic
1	Male	non-indig		summer	1918	25-29	29	Scand	violence, accidents	NA		NA	72	160	1.813556334	72.57486551	22.06602668	0	0.14433588	pandemic
5	Male	non-indig	winter	spring	1918	50-54	50	USA	circulatory system	3		NA	72	160	1.813556334	72.57486551	22.06602668	0	0.33582228	pandemic
1	Male	non-indig	spring	summer	1918	70-74	70	other	nervous system	6.85E-04		NA	72	160	1.813556334	72.57486551	22.06602668	0	0.072162232	pandemic
2	Male	indig		spring	1917	70-74	70	AK	tb	NA		NA	72	160	1.813556334	72.57486551	22.06602668	0	0.143311675	non-pandemic
1	Male	non-indig		spring	1921	15-19	18	Scand	tb	0.038356164	digestive system	NA	72	160	1.813556334	72.57486551	22.06602668	0	0.037453898	non-pandemic
2	Male	indig		winter	1924	30-34	30	AK	tb	0.5	tuberculosis	5	72	160	1.813556334	72.57486551	22.06602668	0	0.077545734	non-pandemic
1	Male	non-indig		spring	1923	20-24	22	USA	violence, accidents	NA		NA	72	160	1.813556334	72.57486551	22.06602668	0	0.040015148	non-pandemic
NA	Male	non-indig		fall	1922	55-59	55	Scand	circulatory system	NA		NA	72	160	1.813556334	72.57486551	22.06602668	0	NA	non-pandemic
5	Male	non-indig	winter	winter	1924	65-69	65	USA	p&i	0.02739726		NA	68.5	145	1.725397345	65.77097187	22.09306694	1	0.171882139	non-pandemic
5	Male	non-indig	fall	summer	1920	30-34	31	Scand	circulatory system	0.016438356	influenza	0.019178082	71	156	1.788368051	70.76049387	22.12468265	0	0.422352452	pandemic
5	Male	indig		winter	1920	30-34	32	AK	tb	5		NA	66	135	1.662426639	61.23504277	22.15720861	0	0.664055769	pandemic
1	Female	indig		winter	1920	20-24	20	AK	tb	0.583333333		NA	66	135	1.662426639	61.23504277	22.15720861	0	0.456610984	pandemic
5	Female	non-indig		spring	1920	30-34	32		p&i	0.019178082	influenza	NA	66	135	1.662426639	61.23504277	22.15720861	1	0.52143458	pandemic
1	Male	non-indig	summer	fall	1918	40-44	41	USA	violence, accidents	NA		NA	66	135	1.662426639	61.23504277	22.15720861	0	0.120175645	pandemic
2	Male	indig		spring	1919	25-29	27	AK	violence, accidents	NA		NA	66	135	1.662426639	61.23504277	22.15720861	0	0.817234294	pandemic
1	Male	indig	spring	summer	1922	15-19	18	AK	violence, accidents	NA		NA	66	135	1.662426639	61.23504277	22.15720861	0	0.08655858	non-pandemic
1	Male	non-indig		spring	1923	40-44	41	other	violence, accidents	0.030136986	nutritional disorders	NA	66	135	1.662426639	61.23504277	22.15720861	0	0.054808627	non-pandemic
3	Male	non-indig		fall	1925	35-39	36	other	violence, accidents	NA	violence, accidents	NA	66	135	1.662426639	61.23504277	22.15720861	0	0.048306249	non-pandemic
5	Male	non-indig		winter	1917	60-64	64	USA	circulatory system	NA		NA	66	135	1.662426639	61.23504277	22.15720861	0	0.16976906	non-pandemic
3	Male	non-indig	winter	winter	1924	55-59	55	Scand	circulatory system	NA		NA	70	152	1.763179769	68.94612223	22.17770779	0	0.065797726	non-pandemic
1	Male	non-indig		winter	1919	75-79	75	other	nervous system	NA	circulatory system	NA	74	170	1.863932898	77.1107946	22.19497351	0	0.067453319	pandemic
1	Male	non-indig	winter	summer	1920	70-74	70	Scand	circulatory system	0.166666667	circulatory system	5	69.5	150	1.750585628	68.03893642	22.20193358	0	0.073719192	pandemic
1	Male	indig	fall	fall	1917	20-24	20	AK	tb	0.25	tuberculosis	0.25	68	144	1.712803204	65.31737896	22.26454456	0	0.08961959	non-pandemic
5	Male	non-indig	summer	summer	1924	40-44	43	USA	violence, accidents	NA		NA	67.5	142	1.700209063	64.41019314	22.28178338	0	0.125182531	non-pandemic
1	Male	non-indig		summer	1922	45-49	45	USA	p&i	0.005479452		NA	70.5	155	1.77577391	70.30690096	22.29577707	1	0.058746823	non-pandemic
1	Male	non-indig	fall	winter	1918	35-39	35	Scand	tb	1		NA	67	140	1.687614922	63.50300732	22.29705881	0	0.135344435	pandemic
2	Male	indig		summer	1920	20-24	22	AK	tb	NA		NA	67	140	1.687614922	63.50300732	22.29705881	0	0.834117879	pandemic
3	Male	indig		fall	1920	20-24	24	AK	tb	NA		NA	67	140	1.687614922	63.50300732	22.29705881	0	0.523750108	pandemic
3	Male	indig		fall	1920	50-54	54	AK	tb	NA		NA	67	140	1.687614922	63.50300732	22.29705881	0	0.384280281	pandemic
2	Female	indig		fall	1918	35-39	38	AK	p&i	NA		NA	67	140	1.687614922	63.50300732	22.29705881	1	0.8488062	pandemic
2	Male	indig		fall	1918	15-19	18	AK	p&i	NA		NA	67	140	1.687614922	63.50300732	22.29705881	1	0.844306932	pandemic
3	Male	indig	summer	spring	1920	40-44	41	AK	p&i	NA		NA	67	140	1.687614922	63.50300732	22.29705881	1	0.443754081	pandemic
5	Male	indig		spring	1920	60-64	64		p&i	0.010958904		NA	67	140	1.687614922	63.50300732	22.29705881	1	0.525010223	pandemic
3	Male	non-indig		fall	1918	15-19	18		violence, accidents	NA		NA	67	140	1.687614922	63.50300732	22.29705881	0	0.310119699	pandemic
3	Male	indig		winter	1918	40-44	41	AK	violence, accidents	NA		NA	67	140	1.687614922	63.50300732	22.29705881	0	0.443754081	pandemic
5	Male	non-indig		spring	1920	60-64	63	USA	violence, accidents	0.002739726		NA	67	140	1.687614922	63.50300732	22.29705881	0	0.291332223	pandemic
1	Male	non-indig		fall	1920	35-39	36	other	violence, accidents	NA		NA	67	140	1.687614922	63.50300732	22.29705881	0	0.133149798	pandemic
1	Male	non-indig		spring	1919	45-49	49	USA	nervous system	1		NA	67	140	1.687614922	63.50300732	22.29705881	0	0.107276134	pandemic
1	Male	indig		winter	1923	35-39	35	AK	tb	NA		NA	67	140	1.687614922	63.50300732	22.29705881	0	0.113130873	non-pandemic
3	Male	indig		spring	1924	65-69	67	AK	tb	NA		NA	67	140	1.687614922	63.50300732	22.29705881	0	0.174252172	non-pandemic
1	Male	indig		summer	1924	40-44	41	AK	tb	0.166666667	tuberculosis	0.016438356	67	140	1.687614922	63.50300732	22.29705881	0	0.123907705	non-pandemic
3	Male	non-indig	winter	fall	1924	50-54	50	Scand	tb	2		NA	67	140	1.687614922	63.50300732	22.29705881	0	0.060936805	non-pandemic
1	Male	non-indig		summer	1924	75-79	79		p&i	0.010958904		NA	67	140	1.687614922	63.50300732	22.29705881	1	0.10073972	non-pandemic
3	Male	non-indig		summer	1922	25-29	26	other	violence, accidents	0.002739726	circulatory system	NA	67	140	1.687614922	63.50300732	22.29705881	0	0.041173474	non-pandemic
2	Male	indig		summer	1924	20-24	24	AK	violence, accidents	0.002739726		NA	67	140	1.687614922	63.50300732	22.29705881	0	0.071006654	non-pandemic
3	Male	non-indig	fall	summer	1924	40-44	44	Scand	violence, accidents	NA		NA	67	140	1.687614922	63.50300732	22.29705881	0	0.055291195	non-pandemic
4	Male	non-indig	summer	fall	1925	20-24	24	other	violence, accidents	NA		NA	67	140	1.687614922	63.50300732	22.29705881	0	0.016422665	non-pandemic
2	Female	indig		spring	1924	40-44	44	AK	circulatory system	1	circulatory system	0.010958904	67	140	1.687614922	63.50300732	22.29705881	0	0.134038703	non-pandemic
2	Female	indig		summer	1925	65-69	65	AK	circulatory system	NA		NA	67	140	1.687614922	63.50300732	22.29705881	0	0.181762772	non-pandemic
5	Female	indig		summer	1918	35-39	39	AK	tb	5		NA	62	120	1.561673509	54.43114913	22.31860347	0	0.728681086	pandemic
4	Female	indig		winter	1919	50-54	50	AK	tb	NA		NA	62	120	1.561673509	54.43114913	22.31860347	0	0.550284965	pandemic
3	Male	non-indig		summer	1919	15-19	18	AK	tb	NA	pneumonia	NA	62	120	1.561673509	54.43114913	22.31860347	0	0.310856239	pandemic
3	Male	indig	winter	winter	1920	20-24	20	AK	tb	NA		NA	62	120	1.561673509	54.43114913	22.31860347	0	0.543401648	pandemic
3	Female	indig		spring	1920	20-24	22	AK	tb	NA		NA	62	120	1.561673509	54.43114913	22.31860347	0	0.633805728	pandemic
2	Female	indig		fall	1918	40-44	44		p&i	NA		NA	62	120	1.561673509	54.43114913	22.31860347	1	0.83416121	pandemic
2	Male	indig		fall	1918	25-29	25		p&i	NA		NA	62	120	1.561673509	54.43114913	22.31860347	1	0.826624181	pandemic
2	Female	indig		fall	1918	25-29	27	AK	p&i	NA		NA	62	120	1.561673509	54.43114913	22.31860347	1	0.873958585	pandemic
1	Male	non-indig		summer	1919	20-24	24	other	violence, accidents	0.054794521	nutritional disorders	NA	62	120	1.561673509	54.43114913	22.31860347	0	0.162009156	pandemic
3	Male	non-indig		summer	1920	30-34	30	other	nervous system	NA	other infectious diseases	NA	62	120	1.561673509	54.43114913	22.31860347	0	0.264498692	pandemic
4	Male	indig	winter	spring	1917	20-24	21	AK	tb	NA		NA	62	120	1.561673509	54.43114913	22.31860347	0	0.037089851	non-pandemic
5	Female	indig		winter	1923	20-24	24	AK	tb	NA		NA	62	120	1.561673509	54.43114913	22.31860347	0	0.264734713	non-pandemic
2	Male	indig		winter	1918	45-49	48		p&i	NA		NA	78	190	1.964686028	86.18265279	22.32716309	1	0.755642861	pandemic
3	Female	non-indig	summer	fall	1919	55-59	57	USA	circulatory system	NA	circulatory system	NA	64.5	130	1.624644216	58.96707823	22.34050943	0	0.246607799	pandemic
1	Male	non-indig	summer	spring	1918	30-34	30	Scand	tb	NA		NA	68	145	1.712803204	65.77097187	22.41915946	0	0.149194375	pandemic
4	Male	indig		winter	1919	45-49	46		tb	NA	influenza	0.054794521	68	145	1.712803204	65.77097187	22.41915946	0	0.470228584	pandemic
2	Male	indig		winter	1919	50-54	54	AK	tb	NA	tuberculosis	NA	68	145	1.712803204	65.77097187	22.41915946	0	0.736915683	pandemic
1	Male	non-indig		spring	1919	55-59	57	Canada	p&i	0.010958904	pneumonia	0.005479452	68	145	1.712803204	65.77097187	22.41915946	1	0.095282533	pandemic
4	Male	non-indig	summer	winter	1919	25-29	27	USA	p&i	NA		NA	68	145	1.712803204	65.77097187	22.41915946	1	0.316829927	pandemic
4	Male	non-indig		summer	1918	25-29	26	other	violence, accidents	NA	circulatory system	NA	68	145	1.712803204	65.77097187	22.41915946	0	0.320931204	pandemic
3	Male	non-indig		spring	1919	25-29	26	USA	violence, accidents	NA		NA	68	145	1.712803204	65.77097187	22.41915946	0	0.282627623	pandemic
1	Male	non-indig	winter	winter	1920	35-39	36	Scand	violence, accidents	0.024657534	violence, accidents	NA	68	145	1.712803204	65.77097187	22.41915946	0	0.135376772	pandemic
1	Male	non-indig	spring	fall	1920	50-54	51	Scand	violence, accidents	NA	tuberculosis	1	68	145	1.712803204	65.77097187	22.41915946	0	0.10550718	pandemic
1	Male	non-indig	fall	spring	1920	80+	84	other	circulatory system	0.04109589	other causes	0.666666667	68	145	1.712803204	65.77097187	22.41915946	0	0.059489741	pandemic
1	Male	non-indig		summer	1917	35-39	39	Scand	violence, accidents	NA		NA	68	145	1.712803204	65.77097187	22.41915946	0	0.053495983	non-pandemic
1	Male	indig	winter	spring	1922	25-29	27	AK	violence, accidents	NA		NA	68	145	1.712803204	65.77097187	22.41915946	0	0.100399427	non-pandemic
NA	Male	non-indig		spring	1924	30-34	32	other	violence, accidents	NA		NA	68	145	1.712803204	65.77097187	22.41915946	0	NA	non-pandemic
2	Male	non-indig	spring	winter	1924	50-54	54	USA	circulatory system	NA		NA	68	145	1.712803204	65.77097187	22.41915946	0	0.050303485	non-pandemic
5	Male	non-indig		spring	1925	50-54	50	Scand	tb	0.416666667	digestive system	NA	75.75	180	1.908012393	81.6467237	22.42726837	0	0.139545346	non-pandemic
3	Male	non-indig		winter	1924	50-54	53	Scand	nervous system	0.005479452		NA	67.5	143	1.700209063	64.86378605	22.43869735	0	0.064233809	non-pandemic
4	Male	indig		fall	1917	30-34	33	AK	tb	NA		NA	55	95	1.385355533	43.0913264	22.45263805	0	0.045396624	non-pandemic
5	Male	indig		summer	1925	65-69	65	AK	p&i	0.01369863	pneumonia	0.01369863	66	137	1.662426639	62.14222859	22.48546355	1	0.33796121	non-pandemic
5	Male	non-indig	fall	winter	1919	50-54	52	USA	circulatory system	1		NA	69.5	152	1.750585628	68.94612223	22.49795936	0	0.342962912	pandemic
4	Male	indig		spring	1925	15-19	19	AK	tb	0.291666667		NA	64.5	131	1.624644216	59.42067114	22.51235951	0	0.036094714	non-pandemic
4	Female	indig		spring	1918	55-59	56	AK	tb	NA		NA	63	125	1.586861792	56.69911368	22.51635375	0	0.529692738	pandemic
5	Female	indig		spring	1920	20-24	24	AK	p&i	NA	tuberculosis	NA	63	125	1.586861792	56.69911368	22.51635375	1	0.786099787	pandemic
3	Female	non-indig		spring	1918	40-44	40	other	violence, accidents	NA		NA	63	125	1.586861792	56.69911368	22.51635375	0	0.316725871	pandemic
4	Female	indig		fall	1917	30-34	32	AK	tb	6		NA	63	125	1.586861792	56.69911368	22.51635375	0	0.063001182	non-pandemic
4	Female	indig	winter	spring	1923	25-29	25	AK	tb	NA		NA	63	125	1.586861792	56.69911368	22.51635375	0	0.056255636	non-pandemic
1	Female	non-indig		winter	1923	80+	84	USA	circulatory system	5	circulatory system	NA	63	125	1.586861792	56.69911368	22.51635375	0	0.150019846	non-pandemic
1	Male	non-indig		fall	1918	25-29	28	Scand	tb	0.5	tuberculosis	0.166666667	69	150	1.737991486	68.03893642	22.52486655	0	0.156139263	pandemic
1	Male	non-indig		winter	1918	35-39	38		p&i	0.02739726		NA	69	150	1.737991486	68.03893642	22.52486655	1	0.132840968	pandemic
3	Male	non-indig		spring	1920	55-59	55		p&i	0.083333333	pneumonia	NA	69	150	1.737991486	68.03893642	22.52486655	1	0.187986777	pandemic
3	Male	non-indig	summer	spring	1920	30-34	34	USA	p&i	0.01369863	influenza	0.02739726	69	150	1.737991486	68.03893642	22.52486655	1	0.256050047	pandemic
3	Male	non-indig	winter	spring	1918	35-39	38		violence, accidents	NA	other causes	NA	69	150	1.737991486	68.03893642	22.52486655	0	0.241928943	pandemic
1	Male	non-indig	summer	fall	1918	40-44	43	USA	violence, accidents	NA		NA	69	150	1.737991486	68.03893642	22.52486655	0	0.122336805	pandemic
1	Male	non-indig	winter	fall	1918	35-39	36	USA	violence, accidents	NA		NA	69	150	1.737991486	68.03893642	22.52486655	0	0.137252047	pandemic
2	Male	non-indig	winter	spring	1920	45-49	49	other	violence, accidents	NA		NA	69	150	1.737991486	68.03893642	22.52486655	0	0.533054856	pandemic
3	Male	non-indig		winter	1919	50-54	54		circulatory system	NA		NA	69	150	1.737991486	68.03893642	22.52486655	0	0.190886229	pandemic
4	Male	non-indig		summer	1920	35-39	35	Scand	circulatory system	NA		NA	69	150	1.737991486	68.03893642	22.52486655	0	0.288328759	pandemic
1	Male	non-indig		summer	1920	55-59	59	Scand	nervous system	0.010958904		NA	69	150	1.737991486	68.03893642	22.52486655	0	0.093416609	pandemic
4	Male	indig		winter	1921	40-44	41	AK	tb	NA		NA	69	150	1.737991486	68.03893642	22.52486655	0	0.051857774	non-pandemic
1	Male	indig		spring	1924	60-64	63	AK	p&i	0.010958904	other causes	1	69	150	1.737991486	68.03893642	22.52486655	1	0.172188572	non-pandemic
3	Male	non-indig		spring	1917	30-34	30	Scand	violence, accidents	0.002739726	circulatory system	NA	69	150	1.737991486	68.03893642	22.52486655	0	0.044284331	non-pandemic
1	Male	non-indig		spring	1922	40-44	40	Scand	violence, accidents	NA		NA	69	150	1.737991486	68.03893642	22.52486655	0	0.054543347	non-pandemic
1	Male	non-indig		fall	1923	60-64	60	Scand	violence, accidents	NA		NA	69	150	1.737991486	68.03893642	22.52486655	0	0.075256541	non-pandemic
3	Male	non-indig		summer	1924	40-44	43	AK	violence, accidents	NA		NA	69	150	1.737991486	68.03893642	22.52486655	0	0.054774884	non-pandemic
1	Male	non-indig	winter	winter	1917	60-64	61	other	circulatory system	0.101369863	other causes	0.101369863	69	150	1.737991486	68.03893642	22.52486655	0	0.076462527	non-pandemic
1	Male	non-indig		winter	1924	50-54	50	Scand	circulatory system	NA	pneumonia	0.054794521	69	150	1.737991486	68.03893642	22.52486655	0	0.064125282	non-pandemic
3	Male	non-indig		summer	1921	60-64	64	USA	nervous system	0.001141553		NA	69	150	1.737991486	68.03893642	22.52486655	0	0.076779556	non-pandemic
1	Male	non-indig		summer	1923	25-29	28		violence, accidents	NA		NA	76.5	185	1.926903604	83.91468825	22.60049791	0	0.044923184	non-pandemic
1	Male	non-indig		spring	1919	20-24	21	Scand	violence, accidents	0.010958904	other causes	NA	70	155	1.763179769	70.30690096	22.61542571	0	0.176260452	pandemic
3	Male	non-indig	winter	summer	1919	20-24	21	Canada	violence, accidents	NA	other causes	NA	70	155	1.763179769	70.30690096	22.61542571	0	0.30832644	pandemic
1	Male	non-indig	summer	fall	1919	25-29	26	Canada	circulatory system	0.333333333		NA	70	155	1.763179769	70.30690096	22.61542571	0	0.162968205	pandemic
NA	Male	indig		spring	1924	80+	97	Canada	p&i	NA		NA	70	155	1.763179769	70.30690096	22.61542571	1	NA	non-pandemic
4	Male	indig	summer	spring	1917	25-29	25	AK	violence, accidents	NA		NA	70	155	1.763179769	70.30690096	22.61542571	0	0.039981437	non-pandemic
1	Male	non-indig		fall	1921	30-34	33	Scand	violence, accidents	NA		NA	70	155	1.763179769	70.30690096	22.61542571	0	0.048781923	non-pandemic
1	Male	non-indig	winter	spring	1922	45-49	47		violence, accidents	NA		NA	70	155	1.763179769	70.30690096	22.61542571	0	0.06125247	non-pandemic
1	Male	non-indig		winter	1924	45-49	48		violence, accidents	NA	violence, accidents	NA	70	155	1.763179769	70.30690096	22.61542571	0	0.062249148	non-pandemic
5	Male	non-indig	winter	fall	1925	50-54	54	Scand	violence, accidents	NA		NA	67	142	1.687614922	64.41019314	22.61558822	0	0.148741024	non-pandemic
3	Female	indig	winter	spring	1921	30-34	34	AK	tb	NA		NA	59.5	112	1.498702803	50.80240586	22.61795003	0	0.147811836	non-pandemic
1	Male	indig		fall	1925	60-64	60	AK	tb	2		NA	66.5	140	1.67502078	63.50300732	22.63361343	0	0.16540316	non-pandemic
1	Female	indig		summer	1917	25-29	25	AK	p&i	0.038356164	tuberculosis	NA	66.5	140	1.67502078	63.50300732	22.63361343	1	0.134807036	non-pandemic
5	Male	non-indig		fall	1921	50-54	52	other	p&i	0.019178082		NA	66.5	140	1.67502078	63.50300732	22.63361343	1	0.144502222	non-pandemic
4	Male	indig	summer	spring	1923	30-34	31	AK	tb	0.485159817		NA	60	114	1.511296945	51.70959168	22.63974337	0	0.044166815	non-pandemic
3	Male	indig	fall	summer	1925	15-19	18	AK	tb	NA		NA	61	118	1.536485227	53.52396331	22.67208632	0	0.084161461	non-pandemic
4	Male	indig	fall	fall	1918	35-39	38	AK	tb	NA		NA	64	130	1.612050074	58.96707823	22.69094345	0	0.517886569	pandemic
1	Male	indig		winter	1918	15-19	19	AK	tb	NA		NA	64	130	1.612050074	58.96707823	22.69094345	0	0.380942207	pandemic
5	Female	indig		spring	1920	45-49	48	AK	tb	2		NA	64	130	1.612050074	58.96707823	22.69094345	0	0.705463429	pandemic
4	Male	indig		fall	1920	35-39	37	AK	tb	NA		NA	64	130	1.612050074	58.96707823	22.69094345	0	0.52259956	pandemic
2	Female	indig		fall	1918	20-24	20	AK	p&i	NA		NA	64	130	1.612050074	58.96707823	22.69094345	1	0.89321996	pandemic
3	Male	indig		fall	1918	20-24	20		p&i	0.109589041		NA	64	130	1.612050074	58.96707823	22.69094345	1	0.557125138	pandemic
2	Female	indig		fall	1918	40-44	41	AK	p&i	NA		NA	64	130	1.612050074	58.96707823	22.69094345	1	0.84909463	pandemic
2	Female	indig		fall	1918	40-44	43	AK	p&i	NA		NA	64	130	1.612050074	58.96707823	22.69094345	1	0.844191488	pandemic
4	Female	indig	fall	fall	1918	65-69	67		p&i	NA		NA	64	130	1.612050074	58.96707823	22.69094345	1	0.484072446	pandemic
2	Male	indig		fall	1918	40-44	40	AK	p&i	NA		NA	64	130	1.612050074	58.96707823	22.69094345	1	0.791518138	pandemic
2	Female	indig		fall	1918	40-44	40	AK	p&i	NA		NA	64	130	1.612050074	58.96707823	22.69094345	1	0.851498256	pandemic
4	Male	non-indig	spring	summer	1919	40-44	42	other	p&i	0.054794521	influenza	NA	64	130	1.612050074	58.96707823	22.69094345	1	0.266611024	pandemic
1	Female	non-indig	winter	spring	1920	30-34	34	Scand	p&i	0.016438356	influenza	0.01369863	64	130	1.612050074	58.96707823	22.69094345	1	0.203521764	pandemic
1	Female	indig		spring	1923	45-49	45	AK	tb	NA		NA	64	130	1.612050074	58.96707823	22.69094345	0	0.180435418	non-pandemic
5	Female	indig	spring	fall	1923	30-34	31	AK	tb	0.666666667	pneumonia	0.016438356	64	130	1.612050074	58.96707823	22.69094345	0	0.291185348	non-pandemic
1	Female	indig		winter	1924	75-79	76	Canada	tb	2		NA	64	130	1.612050074	58.96707823	22.69094345	0	0.27287012	non-pandemic
5	Female	indig	winter	spring	1924	25-29	28	AK	tb	2		NA	64	130	1.612050074	58.96707823	22.69094345	0	0.280649354	non-pandemic
4	Male	non-indig	spring	summer	1924	35-39	35	Scand	tb	NA	genitourinary system	NA	64	130	1.612050074	58.96707823	22.69094345	0	0.020013404	non-pandemic
5	Male	non-indig	fall	fall	1924	55-59	58	other	tb	NA		NA	64	130	1.612050074	58.96707823	22.69094345	0	0.157955188	non-pandemic
4	Female	indig		winter	1925	40-44	40	AK	tb	NA		NA	64	130	1.612050074	58.96707823	22.69094345	0	0.071973998	non-pandemic
NA	Male	non-indig	summer	summer	1923	65-69	66	USA	violence, accidents	NA		NA	64	130	1.612050074	58.96707823	22.69094345	0	NA	non-pandemic
4	Male	non-indig		summer	1925	50-54	51	USA	violence, accidents	NA		NA	64	130	1.612050074	58.96707823	22.69094345	0	0.026188697	non-pandemic
2	Female	indig		fall	1918	35-39	39		p&i	NA		NA	71	160	1.788368051	72.57486551	22.69198221	1	0.85388819	pandemic
2	Female	indig		winter	1918	40-44	41		p&i	NA		NA	71	160	1.788368051	72.57486551	22.69198221	1	0.84911312	pandemic
5	Male	indig		winter	1919	70-74	71		p&i	0.02739726	other infectious diseases	0.021917808	71	160	1.788368051	72.57486551	22.69198221	1	0.506746041	pandemic
5	Male	indig		spring	1920	30-34	34	AK	p&i	NA	pneumonia	NA	71	160	1.788368051	72.57486551	22.69198221	1	0.673851913	pandemic
5	Male	indig		spring	1920	25-29	27	AK	p&i	NA	tuberculosis	NA	71	160	1.788368051	72.57486551	22.69198221	1	0.702209219	pandemic
1	Male	non-indig	fall	winter	1920	20-24	23	AK	violence, accidents	NA		NA	71	160	1.788368051	72.57486551	22.69198221	0	0.172377693	pandemic
4	Male	indig		spring	1918	70-74	71	AK	circulatory system	NA		NA	71	160	1.788368051	72.57486551	22.69198221	0	0.365535093	pandemic
4	Male	non-indig	winter	spring	1918	70-74	72	USA	nervous system	NA		NA	71	160	1.788368051	72.57486551	22.69198221	0	0.171045905	pandemic
4	Male	indig		spring	1922	35-39	35	AK	tb	NA		NA	71	160	1.788368051	72.57486551	22.69198221	0	0.047232099	non-pandemic
1	Male	non-indig	spring	summer	1924	60-64	62	USA	tb	0.25	nervous system	0.25	71	160	1.788368051	72.57486551	22.69198221	0	0.078039451	non-pandemic
3	Male	non-indig		winter	1921	35-39	35	Scand	violence, accidents	NA		NA	71	160	1.788368051	72.57486551	22.69198221	0	0.048296467	non-pandemic
1	Male	non-indig		spring	1923	80+	84	USA	circulatory system	1	nervous system	1	71	160	1.788368051	72.57486551	22.69198221	0	0.109991952	non-pandemic
1	Male	non-indig	fall	fall	1921	80+	81	USA	nervous system	NA		NA	71	160	1.788368051	72.57486551	22.69198221	0	0.105040533	non-pandemic
3	Male	non-indig		fall	1921	60-64	64		nervous system	NA		NA	71	160	1.788368051	72.57486551	22.69198221	0	0.077129013	non-pandemic
1	Male	non-indig		summer	1923	40-44	40		violence, accidents	NA		NA	67.5	145	1.700209063	65.77097187	22.75252529	0	0.054885537	non-pandemic
5	Male	non-indig		winter	1918	45-49	45	USA	p&i	NA		NA	72	165	1.813556334	74.84283006	22.75559001	1	0.381955466	pandemic
5	Female	indig		spring	1920	30-34	34	AK	p&i	NA	pneumonia	NA	72	165	1.813556334	74.84283006	22.75559001	1	0.758905296	pandemic
1	Male	non-indig	fall	fall	1918	40-44	43	USA	violence, accidents	NA		NA	72	165	1.813556334	74.84283006	22.75559001	0	0.125889561	pandemic
4	Male	non-indig	fall	summer	1919	25-29	26	USA	circulatory system	5	tuberculosis	NA	72	165	1.813556334	74.84283006	22.75559001	0	0.331616277	pandemic
1	Male	non-indig		spring	1918	35-39	39		nervous system	NA		NA	72	165	1.813556334	74.84283006	22.75559001	0	0.134438745	pandemic
1	Male	non-indig	fall	spring	1924	35-39	38	other	p&i	0.02739726	pneumonia	0.019178082	72	165	1.813556334	74.84283006	22.75559001	1	0.053132147	non-pandemic
2	Male	non-indig		fall	1921	75-79	79	Scand	circulatory system	3		NA	72	165	1.813556334	74.84283006	22.75559001	0	0.075998475	non-pandemic
3	Male	non-indig	spring	fall	1920	20-24	23	USA	violence, accidents	NA		NA	63.75	129.5	1.605753004	58.74028177	22.7813019	0	0.305183185	pandemic
1	Male	non-indig	winter	fall	1918	35-39	37	Canada	violence, accidents	NA		NA	73	170	1.838744616	77.1107946	22.80721992	0	0.139725148	pandemic
1	Male	non-indig		fall	1923	45-49	48		nervous system	NA	circulatory system	NA	73	170	1.838744616	77.1107946	22.80721992	0	0.062565138	non-pandemic
3	Male	non-indig	winter	fall	1923	50-54	53	Scand	nervous system	NA		NA	73	170	1.838744616	77.1107946	22.80721992	0	0.06488505	non-pandemic
3	Male	indig		fall	1918	50-54	54	AK	p&i	NA		NA	66	139	1.662426639	63.04941441	22.81371849	1	0.40230799	pandemic
4	Female	indig	winter	winter	1918	40-44	44	AK	p&i	NA		NA	60	115	1.511296945	52.16318459	22.83833761	1	0.59640034	pandemic
4	Female	indig		spring	1919	40-44	40	AK	p&i	0.005479452	pneumonia	NA	60	115	1.511296945	52.16318459	22.83833761	1	0.614441532	pandemic
4	Male	indig		spring	1919	30-34	34	AK	p&i	NA	pneumonia	NA	60	115	1.511296945	52.16318459	22.83833761	1	0.541658021	pandemic
4	Female	indig	summer	summer	1919	15-19	19	AK	p&i	NA		NA	60	115	1.511296945	52.16318459	22.83833761	1	0.703196296	pandemic
1	Male	non-indig		summer	1919	15-19	18	USA	violence, accidents	0.188584475		NA	60	115	1.511296945	52.16318459	22.83833761	0	0.189281165	pandemic
5	Female	indig		fall	1922	35-39	37	AK	tb	NA		NA	60	115	1.511296945	52.16318459	22.83833761	0	0.31381071	non-pandemic
4	Female	indig		summer	1924	15-19	19	AK	tb	1		NA	60	115	1.511296945	52.16318459	22.83833761	0	0.05146759	non-pandemic
1	Female	indig	spring	fall	1925	25-29	25	AK	tb	NA		NA	60	115	1.511296945	52.16318459	22.83833761	0	0.135473469	non-pandemic
1	Female	indig		spring	1923	60-64	60	AK	p&i	0.010958904	pneumonia	0.010958904	60	115	1.511296945	52.16318459	22.83833761	1	0.22247461	non-pandemic
1	Female	indig	fall	spring	1924	30-34	33	AK	p&i	0.083333333	digestive system	0.02739726	60	115	1.511296945	52.16318459	22.83833761	1	0.152415181	non-pandemic
2	Female	indig		fall	1918	30-34	32	AK	p&i	NA		NA	65	135	1.637238357	61.23504277	22.84421318	1	0.871931501	pandemic
2	Female	indig		fall	1918	35-39	36	AK	p&i	NA		NA	65	135	1.637238357	61.23504277	22.84421318	1	0.863257493	pandemic
5	Male	indig		spring	1920	50-54	54	AK	p&i	NA	tuberculosis	NA	65	135	1.637238357	61.23504277	22.84421318	1	0.591104654	pandemic
3	Male	non-indig		summer	1918	25-29	25		violence, accidents	NA		NA	65	135	1.637238357	61.23504277	22.84421318	0	0.29897946	pandemic
3	Male	indig	fall	fall	1919	25-29	26	AK	violence, accidents	NA		NA	65	135	1.637238357	61.23504277	22.84421318	0	0.53416784	pandemic
4	Male	indig	winter	fall	1917	30-34	34	AK	violence, accidents	NA		NA	65	135	1.637238357	61.23504277	22.84421318	0	0.046649467	non-pandemic
2	Male	non-indig		spring	1921	70-74	70	USA	circulatory system	NA	other causes	1	65	135	1.637238357	61.23504277	22.84421318	0	0.065962598	non-pandemic
1	Male	non-indig	summer	fall	1922	45-49	45	USA	nervous system	NA	nervous system	NA	65	135	1.637238357	61.23504277	22.84421318	0	0.05966119	non-pandemic
3	Male	non-indig		summer	1919	35-39	38	USA	violence, accidents	NA		NA	74	175	1.863932898	79.37875915	22.84776685	0	0.2502692	pandemic
1	Male	non-indig	winter	fall	1918	25-29	28	other	violence, accidents	NA		NA	68.5	150	1.725397345	68.03893642	22.85489683	0	0.162281144	pandemic
1	Male	non-indig	spring	summer	1920	25-29	28	USA	violence, accidents	NA		NA	68.5	150	1.725397345	68.03893642	22.85489683	0	0.162281144	pandemic
4	Male	non-indig	fall	spring	1917	40-44	41	USA	violence, accidents	NA		NA	75	180	1.889121181	81.6467237	22.87805646	0	0.022252008	non-pandemic
5	Male	non-indig		spring	1920	45-49	46	Scand	p&i	NA	pneumonia	NA	68	148	1.712803204	67.1317506	22.88300414	1	0.381475114	pandemic
2	Male	non-indig	summer	winter	1918	45-49	47	USA	circulatory system	0.002739726		NA	68	148	1.712803204	67.1317506	22.88300414	0	0.554707526	pandemic
3	Male	indig	summer	spring	1918	25-29	28	AK	violence, accidents	NA		NA	70	157	1.763179769	71.21408678	22.90723765	0	0.526791252	pandemic
1	Male	non-indig	fall	spring	1922	45-49	49	other	circulatory system	0.019178082		NA	71.75	165	1.807259263	74.84283006	22.91444182	0	0.063749923	non-pandemic
3	Male	non-indig		summer	1924	35-39	35	USA	violence, accidents	NA		NA	78	195	1.964686028	88.45061734	22.91472001	0	0.048573862	non-pandemic
3	Male	non-indig	winter	fall	1917	45-49	48	USA	violence, accidents	NA		NA	67	144	1.687614922	65.31737896	22.93411764	0	0.060044707	non-pandemic
3	Male	non-indig	winter	spring	1924	60-64	64	Scand	nervous system	NA		NA	69.5	155	1.750585628	70.30690096	22.94199803	0	0.077608274	non-pandemic
1	Male	non-indig		winter	1924	25-29	28		violence, accidents	NA		NA	71	162	1.788368051	73.48205133	22.97563198	0	0.045363233	non-pandemic
4	Male	indig	winter	winter	1918	35-39	39		tb	NA		NA	66	140	1.662426639	63.50300732	22.97784596	0	0.522587272	pandemic
3	Male	indig	spring	spring	1920	35-39	38	AK	tb	NA	tuberculosis	NA	66	140	1.662426639	63.50300732	22.97784596	0	0.481839116	pandemic
2	Male	indig		summer	1920	25-29	27	AK	tb	2	tuberculosis	0.166666667	66	140	1.662426639	63.50300732	22.97784596	0	0.83442206	pandemic
4	Male	indig		fall	1920	70-74	74	AK	tb	NA		NA	66	140	1.662426639	63.50300732	22.97784596	0	0.361122313	pandemic
2	Male	indig		fall	1918	15-19	19		p&i	NA		NA	66	140	1.662426639	63.50300732	22.97784596	1	0.854253822	pandemic
2	Female	indig		fall	1918	25-29	25	AK	p&i	NA		NA	66	140	1.662426639	63.50300732	22.97784596	1	0.887690374	pandemic
2	Male	indig		fall	1918	20-24	22	AK	p&i	NA		NA	66	140	1.662426639	63.50300732	22.97784596	1	0.847058284	pandemic
2	Male	indig		fall	1918	25-29	26	AK	p&i	NA		NA	66	140	1.662426639	63.50300732	22.97784596	1	0.837014531	pandemic
2	Male	indig		fall	1918	35-39	36	AK	p&i	NA		NA	66	140	1.662426639	63.50300732	22.97784596	1	0.809590235	pandemic
1	Male	non-indig	fall	fall	1918	20-24	24	other	p&i	0.002739726	influenza	0.01369863	66	140	1.662426639	63.50300732	22.97784596	1	0.175060353	pandemic
2	Male	indig		fall	1918	20-24	23	AK	p&i	NA		NA	66	140	1.662426639	63.50300732	22.97784596	1	0.84459591	pandemic
2	Male	indig		fall	1918	35-39	35	AK	p&i	NA		NA	66	140	1.662426639	63.50300732	22.97784596	1	0.812484127	pandemic
2	Male	indig		fall	1918	50-54	54	AK	p&i	NA		NA	66	140	1.662426639	63.50300732	22.97784596	1	0.75165431	pandemic
2	Male	non-indig		winter	1918	75-79	77	other	p&i	0.065753425	other causes	0.008219178	66	140	1.662426639	63.50300732	22.97784596	1	0.417076695	pandemic
2	Male	indig		winter	1918	30-34	34		p&i	NA		NA	66	140	1.662426639	63.50300732	22.97784596	1	0.81534407	pandemic
1	Female	indig		spring	1920	65-69	65	AK	p&i	NA		NA	66	140	1.662426639	63.50300732	22.97784596	1	0.288197467	pandemic
3	Female	indig		spring	1920	35-39	37	AK	p&i	NA	influenza	NA	66	140	1.662426639	63.50300732	22.97784596	1	0.588679105	pandemic
5	Female	non-indig	spring	spring	1920	35-39	36	Canada	p&i	NA	pneumonia	NA	66	140	1.662426639	63.50300732	22.97784596	1	0.532413283	pandemic
3	Male	indig	summer	fall	1919	20-24	24	AK	violence, accidents	NA		NA	66	140	1.662426639	63.50300732	22.97784596	0	0.547775617	pandemic
3	Male	non-indig		summer	1920	20-24	22	other	violence, accidents	NA		NA	66	140	1.662426639	63.50300732	22.97784596	0	0.314648287	pandemic
2	Female	indig		summer	1917	35-39	36	AK	tb	NA		NA	66	140	1.662426639	63.50300732	22.97784596	0	0.120943385	non-pandemic
4	Male	non-indig		summer	1917	35-39	35	other	tb	NA	pneumonia	0.082191781	66	140	1.662426639	63.50300732	22.97784596	0	0.020163866	non-pandemic
3	Male	indig	winter	fall	1917	40-44	44	AK	tb	17	tuberculosis	NA	66	140	1.662426639	63.50300732	22.97784596	0	0.126568601	non-pandemic
2	Male	indig		fall	1921	35-39	37	AK	tb	NA		NA	66	140	1.662426639	63.50300732	22.97784596	0	0.088840009	non-pandemic
2	Female	indig		winter	1922	50-54	54	AK	tb	12		NA	66	140	1.662426639	63.50300732	22.97784596	0	0.157908376	non-pandemic
1	Male	indig		summer	1923	20-24	23	USA	tb	NA		NA	66	140	1.662426639	63.50300732	22.97784596	0	0.095714183	non-pandemic
1	Male	non-indig	fall	fall	1924	60-64	62	Scand	tb	2.166666667	tuberculosis	2.166666667	66	140	1.662426639	63.50300732	22.97784596	0	0.078589037	non-pandemic
1	Female	indig		winter	1922	65-69	65	AK	p&i	NA		NA	66	140	1.662426639	63.50300732	22.97784596	1	0.23835889	non-pandemic
3	Female	indig		summer	1925	25-29	27	AK	p&i	0.02739726	influenza	0.054794521	66	140	1.662426639	63.50300732	22.97784596	1	0.134407559	non-pandemic
3	Male	non-indig		spring	1917	35-39	35	other	violence, accidents	0.010958904		NA	66	140	1.662426639	63.50300732	22.97784596	0	0.048647644	non-pandemic
3	Male	non-indig		summer	1917	25-29	28		violence, accidents	NA	other causes	NA	66	140	1.662426639	63.50300732	22.97784596	0	0.043367802	non-pandemic
1	Male	non-indig	fall	winter	1921	75-79	76	USA	circulatory system	0.25	circulatory system	0.25	66	140	1.662426639	63.50300732	22.97784596	0	0.097895234	non-pandemic
1	Male	non-indig		spring	1921	70-74	73	other	circulatory system	0.145205479	circulatory system	0.146347032	66	140	1.662426639	63.50300732	22.97784596	0	0.093431198	non-pandemic
2	Male	non-indig		fall	1921	55-59	59	Scand	circulatory system	NA		NA	66	140	1.662426639	63.50300732	22.97784596	0	0.05539768	non-pandemic
3	Male	non-indig	summer	spring	1923	25-29	27	USA	circulatory system	7		NA	66	140	1.662426639	63.50300732	22.97784596	0	0.042659683	non-pandemic
3	Male	non-indig		spring	1923	80+	83	Scand	circulatory system	2	genitourinary system	NA	66	140	1.662426639	63.50300732	22.97784596	0	0.104561318	non-pandemic
5	Male	non-indig		summer	1923	50-54	52	other	circulatory system	NA		NA	66	140	1.662426639	63.50300732	22.97784596	0	0.14565479	non-pandemic
5	Male	non-indig		winter	1917	40-44	44	Scand	nervous system	NA	other infectious diseases	NA	66	140	1.662426639	63.50300732	22.97784596	0	0.12934985	non-pandemic
1	Male	non-indig		winter	1917	75-79	77	USA	nervous system	4.304794521	influenza	0.019178082	66	140	1.662426639	63.50300732	22.97784596	0	0.099425	non-pandemic
1	Male	non-indig	fall	summer	1924	55-59	59	USA	nervous system	3.666666667	circulatory system	3.666666667	66	140	1.662426639	63.50300732	22.97784596	0	0.07493224	non-pandemic
5	Male	non-indig	spring	spring	1919	60-64	63	USA	violence, accidents	NA		NA	74	176	1.863932898	79.83235206	22.97832552	0	0.31168623	pandemic
1	Male	non-indig	fall	fall	1917	60-64	61	USA	violence, accidents	0.002739726		NA	68	149	1.712803204	67.58534351	23.03761903	0	0.077457024	non-pandemic
5	Female	non-indig		spring	1920	30-34	33	USA	p&i	NA	pneumonia	NA	64	132	1.612050074	59.87426405	23.04003489	1	0.548373603	pandemic
1	Male	non-indig		fall	1925	50-54	53	other	p&i	0.019178082		NA	64	132	1.612050074	59.87426405	23.04003489	1	0.068180796	non-pandemic
4	Female	indig	winter	fall	1920	35-39	36	AK	tb	0.666666667	tuberculosis	NA	61	120	1.536485227	54.43114913	23.05635897	0	0.638519458	pandemic
2	Male	indig		fall	1918	30-34	30	AK	p&i	NA		NA	61	120	1.536485227	54.43114913	23.05635897	1	0.827816723	pandemic
1	Female	indig		spring	1920	70-74	70	AK	p&i	NA		NA	61	120	1.536485227	54.43114913	23.05635897	1	0.271112455	pandemic
5	Female	non-indig	winter	spring	1920	60-64	63	other	p&i	0.01369863	influenza	0.008219178	61	120	1.536485227	54.43114913	23.05635897	1	0.408438783	pandemic
1	Female	non-indig	summer	winter	1925	30-34	32	USA	p&i	0.010958904		NA	62	124	1.561673509	56.24552077	23.06255691	1	0.068233959	non-pandemic
1	Male	non-indig	fall	fall	1919	70-74	73	USA	nervous system	0.002739726	nervous system	NA	71.5	165	1.800962192	74.84283006	23.07496281	0	0.07844681	pandemic
5	Male	indig	spring	spring	1920	55-59	55		tb	4.304794521		NA	67	145	1.687614922	65.77097187	23.09338234	0	0.594037782	pandemic
3	Male	non-indig	spring	fall	1918	30-34	30	USA	p&i	0.016438356	influenza	NA	67	145	1.687614922	65.77097187	23.09338234	1	0.285866391	pandemic
3	Male	non-indig	spring	fall	1918	50-54	50	USA	p&i	0.021917808	influenza	0.021917808	67	145	1.687614922	65.77097187	23.09338234	1	0.215310548	pandemic
2	Male	indig		fall	1918	15-19	18	AK	p&i	NA		NA	67	145	1.687614922	65.77097187	23.09338234	1	0.858299863	pandemic
3	Male	non-indig	fall	spring	1918	30-34	32	USA	violence, accidents	NA		NA	67	145	1.687614922	65.77097187	23.09338234	0	0.278219311	pandemic
1	Male	non-indig		fall	1920	35-39	36	Scand	violence, accidents	NA		NA	67	145	1.687614922	65.77097187	23.09338234	0	0.146442443	pandemic
4	Male	non-indig		summer	1918	55-59	56	USA	circulatory system	2	other infectious diseases	2	67	145	1.687614922	65.77097187	23.09338234	0	0.227139222	pandemic
3	Male	non-indig		winter	1920	80+	87		nervous system	0.083333333	old age	NA	67	145	1.687614922	65.77097187	23.09338234	0	0.120058143	pandemic
4	Male	non-indig	winter	summer	1917	30-34	32	USA	tb	0.5	pneumonia	0.01369863	67	145	1.687614922	65.77097187	23.09338234	0	0.019221697	non-pandemic
2	Male	indig		fall	1917	35-39	37	AK	tb	4		NA	67	145	1.687614922	65.77097187	23.09338234	0	0.089066533	non-pandemic
5	Male	non-indig		winter	1917	45-49	47	USA	tb	NA		NA	67	145	1.687614922	65.77097187	23.09338234	0	0.135601263	non-pandemic
3	Male	indig	winter	summer	1921	20-24	21	AK	tb	1		NA	67	145	1.687614922	65.77097187	23.09338234	0	0.089112683	non-pandemic
1	Male	non-indig	spring	spring	1924	45-49	47	Scand	tb	5		NA	67	145	1.687614922	65.77097187	23.09338234	0	0.061982133	non-pandemic
1	Male	indig		winter	1925	65-69	68	AK	p&i	0.02739726		NA	67	145	1.687614922	65.77097187	23.09338234	1	0.187117234	non-pandemic
3	Male	non-indig		summer	1917	25-29	27	other	violence, accidents	0.17260274		NA	67	145	1.687614922	65.77097187	23.09338234	0	0.042773985	non-pandemic
2	Male	indig		summer	1925	20-24	22	AK	violence, accidents	NA		NA	67	145	1.687614922	65.77097187	23.09338234	0	0.070232049	non-pandemic
NA	Female	non-indig		winter	1924	45-49	49	USA	circulatory system	NA		NA	67	145	1.687614922	65.77097187	23.09338234	0	NA	non-pandemic
1	Male	non-indig		fall	1925	40-44	40	Scand	circulatory system	NA		NA	67	145	1.687614922	65.77097187	23.09338234	0	0.055339253	non-pandemic
1	Male	non-indig	winter	summer	1921	50-54	52	other	nervous system	0.057534247		NA	67	145	1.687614922	65.77097187	23.09338234	0	0.067175522	non-pandemic
1	Male	non-indig		spring	1922	65-69	67	other	nervous system	0.010958904	influenza	0.019178082	67	145	1.687614922	65.77097187	23.09338234	0	0.085265491	non-pandemic
2	Male	non-indig		fall	1925	75-79	75		nervous system	2	old age	NA	67	145	1.687614922	65.77097187	23.09338234	0	0.071878591	non-pandemic
1	Male	non-indig	summer	fall	1918	15-19	18		violence, accidents	NA		NA	66.5	143	1.67502078	64.86378605	23.11861944	0	0.194674458	pandemic
1	Female	indig		fall	1918	50-54	52	AK	tb	NA	pneumonia	NA	68	150	1.712803204	68.03893642	23.19223392	0	0.34677695	pandemic
4	Female	non-indig	fall	winter	1920	20-24	23	AK	tb	1		NA	68	150	1.712803204	68.03893642	23.19223392	0	0.455703312	pandemic
5	Male	indig		spring	1920	50-54	51	AK	tb	3		NA	68	150	1.712803204	68.03893642	23.19223392	0	0.614829169	pandemic
1	Male	indig	spring	fall	1920	40-44	42	AK	tb	0.5		NA	68	150	1.712803204	68.03893642	23.19223392	0	0.298027949	pandemic
2	Male	indig		fall	1918	35-39	38	AK	p&i	NA		NA	68	150	1.712803204	68.03893642	23.19223392	1	0.80768256	pandemic
4	Male	indig	winter	fall	1918	50-54	53	AK	p&i	NA		NA	68	150	1.712803204	68.03893642	23.19223392	1	0.462939569	pandemic
2	Female	indig		fall	1918	40-44	41	AK	p&i	NA		NA	68	150	1.712803204	68.03893642	23.19223392	1	0.857009719	pandemic
2	Female	indig		fall	1918	30-34	32	AK	p&i	NA		NA	68	150	1.712803204	68.03893642	23.19223392	1	0.876600045	pandemic
2	Male	indig		fall	1918	20-24	21	AK	p&i	NA		NA	68	150	1.712803204	68.03893642	23.19223392	1	0.852712213	pandemic
2	Male	indig		winter	1918	30-34	30		p&i	NA		NA	68	150	1.712803204	68.03893642	23.19223392	1	0.830064747	pandemic
2	Male	indig		winter	1918	45-49	46	AK	p&i	NA		NA	68	150	1.712803204	68.03893642	23.19223392	1	0.783122648	pandemic
4	Male	indig		winter	1919	20-24	22	AK	p&i	0.024657534	pneumonia	0.01369863	68	150	1.712803204	68.03893642	23.19223392	1	0.607510723	pandemic
5	Male	non-indig		summer	1920	15-19	18	Scand	p&i	NA	pneumonia	NA	68	150	1.712803204	68.03893642	23.19223392	1	0.520705216	pandemic
2	Male	indig		winter	1920	55-59	55	AK	p&i	NA	respiratory system	NA	68	150	1.712803204	68.03893642	23.19223392	1	0.752875912	pandemic
3	Male	non-indig		spring	1918	25-29	26	other	violence, accidents	NA		NA	68	150	1.712803204	68.03893642	23.19223392	0	0.303947338	pandemic
1	Male	non-indig	winter	fall	1918	40-44	43	Canada	violence, accidents	NA		NA	68	150	1.712803204	68.03893642	23.19223392	0	0.131985146	pandemic
1	Male	non-indig	winter	fall	1918	40-44	42		violence, accidents	NA		NA	68	150	1.712803204	68.03893642	23.19223392	0	0.134163558	pandemic
3	Male	non-indig		spring	1920	35-39	37	Scand	violence, accidents	NA		NA	68	150	1.712803204	68.03893642	23.19223392	0	0.261867544	pandemic
3	Male	non-indig		spring	1920	55-59	57		violence, accidents	NA	violence, accidents	NA	68	150	1.712803204	68.03893642	23.19223392	0	0.195612482	pandemic
3	Male	non-indig		summer	1920	45-49	47	other	violence, accidents	NA		NA	68	150	1.712803204	68.03893642	23.19223392	0	0.227037555	pandemic
3	Male	non-indig		summer	1920	25-29	27	AK	violence, accidents	NA		NA	68	150	1.712803204	68.03893642	23.19223392	0	0.299967229	pandemic
3	Male	indig	fall	fall	1920	20-24	23	AK	violence, accidents	NA		NA	68	150	1.712803204	68.03893642	23.19223392	0	0.558729741	pandemic
3	Male	indig		winter	1917	25-29	26	AK	tb	NA		NA	68	150	1.712803204	68.03893642	23.19223392	0	0.096543153	non-pandemic
5	Male	non-indig		winter	1917	35-39	36	USA	tb	3	other causes	NA	68	150	1.712803204	68.03893642	23.19223392	0	0.115139739	non-pandemic
1	Male	non-indig		summer	1917	35-39	39	other	tb	NA		NA	68	150	1.712803204	68.03893642	23.19223392	0	0.05456349	non-pandemic
3	Male	non-indig		spring	1921	55-59	55	other	p&i	0.02739726		NA	68	150	1.712803204	68.03893642	23.19223392	1	0.067599454	non-pandemic
3	Male	non-indig		spring	1921	55-59	56		p&i	0.021917808		NA	68	150	1.712803204	68.03893642	23.19223392	1	0.06869185	non-pandemic
5	Male	indig		spring	1923	70-74	70	AK	p&i	0.002739726		NA	68	150	1.712803204	68.03893642	23.19223392	1	0.361796858	non-pandemic
5	Male	non-indig	spring	winter	1917	40-44	40	other	violence, accidents	NA		NA	68	150	1.712803204	68.03893642	23.19223392	0	0.122338256	non-pandemic
3	Male	non-indig		fall	1917	55-59	59		violence, accidents	NA	other causes	NA	68	150	1.712803204	68.03893642	23.19223392	0	0.072067833	non-pandemic
3	Male	non-indig		fall	1921	35-39	37	other	violence, accidents	0.001027397		NA	68	150	1.712803204	68.03893642	23.19223392	0	0.050507035	non-pandemic
4	Male	non-indig	winter	spring	1922	50-54	51	Scand	violence, accidents	0.008219178		NA	68	150	1.712803204	68.03893642	23.19223392	0	0.026514625	non-pandemic
4	Male	non-indig	summer	summer	1923	40-44	40	USA	violence, accidents	NA		NA	68	150	1.712803204	68.03893642	23.19223392	0	0.02204412	non-pandemic
5	Male	non-indig	spring	summer	1924	50-54	50	USA	violence, accidents	NA		NA	68	150	1.712803204	68.03893642	23.19223392	0	0.142040816	non-pandemic
3	Male	non-indig		summer	1925	55-59	58		violence, accidents	0.016438356		NA	68	150	1.712803204	68.03893642	23.19223392	0	0.070925838	non-pandemic
5	Male	non-indig		fall	1925	50-54	53		violence, accidents	NA		NA	68	150	1.712803204	68.03893642	23.19223392	0	0.148447062	non-pandemic
1	Male	non-indig	winter	spring	1917	35-39	36	Scand	circulatory system	NA	circulatory system	NA	68	150	1.712803204	68.03893642	23.19223392	0	0.051961573	non-pandemic
1	Male	non-indig	fall	spring	1917	65-69	68	USA	circulatory system	0.164383562	circulatory system	0.164383562	68	150	1.712803204	68.03893642	23.19223392	0	0.086796176	non-pandemic
5	Male	non-indig	fall	summer	1922	65-69	66	USA	circulatory system	3	respiratory system	3	68	150	1.712803204	68.03893642	23.19223392	0	0.178991513	non-pandemic
5	Female	indig		summer	1924	15-19	18	AK	nervous system	NA		NA	68	150	1.712803204	68.03893642	23.19223392	0	0.2496333	non-pandemic
1	Male	non-indig	fall	fall	1918	40-44	41	other	violence, accidents	NA		NA	71.25	165	1.794665122	74.84283006	23.23717646	0	0.136967174	pandemic
4	Male	indig		winter	1918	60-64	62	AK	tb	2		NA	62	125	1.561673509	56.69911368	23.24854528	0	0.422587581	pandemic
2	Male	indig		spring	1918	75-79	75	AK	tb	5	respiratory system	0.002739726	62	125	1.561673509	56.69911368	23.24854528	0	0.677575124	pandemic
5	Female	indig		fall	1919	25-29	28	AK	tb	0.916666667		NA	62	125	1.561673509	56.69911368	23.24854528	0	0.789276409	pandemic
3	Female	indig	fall	winter	1919	35-39	35	AK	p&i	0.030136986	tuberculosis	8	62	125	1.561673509	56.69911368	23.24854528	1	0.605399149	pandemic
3	Female	indig		winter	1919	50-54	51	AK	p&i	NA		NA	62	125	1.561673509	56.69911368	23.24854528	1	0.531429596	pandemic
1	Female	non-indig	summer	fall	1919	25-29	27	Scand	violence, accidents	0.016438356		NA	62	125	1.561673509	56.69911368	23.24854528	0	0.238160874	pandemic
1	Female	indig	winter	winter	1917	30-34	30	AK	tb	NA		NA	62	125	1.561673509	56.69911368	23.24854528	0	0.147103355	non-pandemic
3	Male	indig	spring	summer	1917	25-29	29	AK	tb	NA		NA	62	125	1.561673509	56.69911368	23.24854528	0	0.101251901	non-pandemic
4	Male	indig		summer	1917	45-49	45	AK	tb	NA		NA	62	125	1.561673509	56.69911368	23.24854528	0	0.056340259	non-pandemic
4	Female	indig		summer	1923	25-29	27	AK	tb	2	respiratory system	NA	62	125	1.561673509	56.69911368	23.24854528	0	0.059164222	non-pandemic
4	Female	indig	summer	spring	1925	15-19	19	AK	tb	NA	pregnancy and childbirth	NA	56	102	1.410543815	46.26647676	23.25376434	0	0.051958041	non-pandemic
3	Male	indig		fall	1918	50-54	52		p&i	0.010958904		NA	69	155	1.737991486	70.30690096	23.27569544	1	0.424991368	pandemic
3	Male	non-indig		summer	1918	20-24	24	USA	violence, accidents	NA		NA	69	155	1.737991486	70.30690096	23.27569544	0	0.313992229	pandemic
1	Female	non-indig	spring	fall	1918	40-44	42	USA	violence, accidents	NA		NA	66	142	1.662426639	64.41019314	23.3061009	0	0.191583278	pandemic
2	Male	indig		summer	1920	20-24	23	AK	tb	NA		NA	70	160	1.763179769	72.57486551	23.34495557	0	0.850050457	pandemic
4	Male	indig		fall	1920	35-39	35	AK	tb	NA		NA	70	160	1.763179769	72.57486551	23.34495557	0	0.551840572	pandemic
2	Female	indig		fall	1918	45-49	46		p&i	NA		NA	70	160	1.763179769	72.57486551	23.34495557	1	0.847223256	pandemic
2	Male	indig		fall	1918	40-44	43	AK	p&i	NA		NA	70	160	1.763179769	72.57486551	23.34495557	1	0.795326346	pandemic
2	Female	indig		fall	1918	30-34	31	AK	p&i	NA		NA	70	160	1.763179769	72.57486551	23.34495557	1	0.880400937	pandemic
2	Male	indig		fall	1918	20-24	24	AK	p&i	NA		NA	70	160	1.763179769	72.57486551	23.34495557	1	0.847627591	pandemic
2	Female	indig		fall	1918	40-44	40	AK	p&i	NA		NA	70	160	1.763179769	72.57486551	23.34495557	1	0.861318559	pandemic
3	Male	indig		winter	1919	50-54	52	AK	p&i	0.01369863		NA	70	160	1.763179769	72.57486551	23.34495557	1	0.426811792	pandemic
3	Male	indig		spring	1920	50-54	54	AK	p&i	NA	influenza	NA	70	160	1.763179769	72.57486551	23.34495557	1	0.417599119	pandemic
5	Male	indig		spring	1920	35-39	35	AK	p&i	NA		NA	70	160	1.763179769	72.57486551	23.34495557	1	0.687082682	pandemic
5	Male	indig		spring	1920	60-64	64	AK	p&i	NA		NA	70	160	1.763179769	72.57486551	23.34495557	1	0.55944429	pandemic
5	Male	non-indig	winter	spring	1920	55-59	58	USA	p&i	0.019178082	pneumonia	NA	70	160	1.763179769	72.57486551	23.34495557	1	0.341700653	pandemic
1	Female	non-indig	fall	summer	1920	20-24	24	USA	p&i	0.005479452	digestive system	NA	70	160	1.763179769	72.57486551	23.34495557	1	0.250544172	pandemic
1	Female	non-indig		fall	1918	60-64	64	other	violence, accidents	NA		NA	70	160	1.763179769	72.57486551	23.34495557	0	0.135751499	pandemic
2	Male	non-indig		fall	1918	35-39	36		violence, accidents	NA	influenza	NA	70	160	1.763179769	72.57486551	23.34495557	0	0.618122568	pandemic
3	Male	non-indig		spring	1920	25-29	26	Scand	violence, accidents	NA		NA	70	160	1.763179769	72.57486551	23.34495557	0	0.307498199	pandemic
4	Male	indig		summer	1920	40-44	40	AK	violence, accidents	NA		NA	70	160	1.763179769	72.57486551	23.34495557	0	0.52839314	pandemic
1	Male	non-indig		winter	1918	35-39	38		circulatory system	NA	circulatory system	NA	70	160	1.763179769	72.57486551	23.34495557	0	0.145247234	pandemic
4	Male	indig		winter	1917	25-29	27	AK	tb	NA		NA	70	160	1.763179769	72.57486551	23.34495557	0	0.04204839	non-pandemic
4	Male	indig		winter	1917	25-29	27	AK	tb	NA		NA	70	160	1.763179769	72.57486551	23.34495557	0	0.04204839	non-pandemic
1	Male	non-indig		fall	1917	40-44	44	other	violence, accidents	NA		NA	70	160	1.763179769	72.57486551	23.34495557	0	0.059356872	non-pandemic
3	Male	non-indig		summer	1921	25-29	29	Canada	violence, accidents	NA	violence, accidents	NA	70	160	1.763179769	72.57486551	23.34495557	0	0.044439565	non-pandemic
1	Male	non-indig	summer	fall	1924	25-29	27	other	violence, accidents	NA		NA	70	160	1.763179769	72.57486551	23.34495557	0	0.044982941	non-pandemic
5	Male	indig		winter	1921	65-69	69	AK	circulatory system	NA		NA	70	160	1.763179769	72.57486551	23.34495557	0	0.358586244	non-pandemic
1	Male	non-indig		fall	1922	50-54	50		circulatory system	NA		NA	70	160	1.763179769	72.57486551	23.34495557	0	0.065388882	non-pandemic
4	Male	non-indig		summer	1924	60-64	62	other	circulatory system	NA		NA	70	160	1.763179769	72.57486551	23.34495557	0	0.031963262	non-pandemic
1	Male	non-indig	winter	fall	1917	60-64	61	USA	nervous system	0.931506849	circulatory system	0.002739726	70	160	1.763179769	72.57486551	23.34495557	0	0.077948987	non-pandemic
1	Male	non-indig		fall	1921	65-69	65	USA	nervous system	0.005479452	old age	NA	70	160	1.763179769	72.57486551	23.34495557	0	0.083040551	non-pandemic
2	Male	non-indig		winter	1922	60-64	60		nervous system	NA		NA	70	160	1.763179769	72.57486551	23.34495557	0	0.056749104	non-pandemic
1	Male	non-indig	spring	spring	1922	60-64	61	other	nervous system	0.016438356	nervous system	1.166666667	70	160	1.763179769	72.57486551	23.34495557	0	0.077948987	non-pandemic
5	Male	non-indig		spring	1922	60-64	64	Canada	nervous system	NA		NA	70	160	1.763179769	72.57486551	23.34495557	0	0.174461793	non-pandemic
1	Male	non-indig	fall	spring	1924	75-79	77	Canada	nervous system	0.038461538	circulatory system	NA	70	160	1.763179769	72.57486551	23.34495557	0	0.100173442	non-pandemic
3	Female	non-indig		fall	1918	30-34	33	other	p&i	0.008219178	influenza	0.01369863	65	138	1.637238357	62.5958215	23.35186236	1	0.370285239	pandemic
3	Female	indig	summer	fall	1919	30-34	34	AK	tb	1		NA	58	110	1.46092038	49.89522004	23.37791887	0	0.613200529	pandemic
2	Female	indig	winter	spring	1924	20-24	23	AK	tb	NA		NA	58	110	1.46092038	49.89522004	23.37791887	0	0.099915491	non-pandemic
3	Male	indig		fall	1918	35-39	39	AK	p&i	0.016438356		NA	71	165	1.788368051	74.84283006	23.40110665	1	0.489120199	pandemic
5	Male	indig		spring	1920	60-64	63	AK	p&i	NA	pneumonia	NA	71	165	1.788368051	74.84283006	23.40110665	1	0.565534628	pandemic
3	Male	non-indig		fall	1918	40-44	42	Scand	violence, accidents	NA		NA	71	165	1.788368051	74.84283006	23.40110665	0	0.248224287	pandemic
2	Female	non-indig	winter	spring	1917	55-59	59	other	violence, accidents	NA		NA	71	165	1.788368051	74.84283006	23.40110665	0	0.078333804	non-pandemic
3	Male	non-indig		fall	1917	25-29	26	USA	violence, accidents	NA		NA	71	165	1.788368051	74.84283006	23.40110665	0	0.042344777	non-pandemic
2	Male	non-indig		summer	1921	25-29	26	USA	violence, accidents	NA		NA	71	165	1.788368051	74.84283006	23.40110665	0	0.032469102	non-pandemic
1	Male	non-indig	spring	fall	1925	35-39	37	other	violence, accidents	NA		NA	71	165	1.788368051	74.84283006	23.40110665	0	0.053036381	non-pandemic
1	Male	non-indig		winter	1917	50-54	52	other	circulatory system	NA		NA	71	165	1.788368051	74.84283006	23.40110665	0	0.06759467	non-pandemic
1	Male	non-indig		fall	1924	60-64	60	Scand	circulatory system	5	respiratory system	10	71	165	1.788368051	74.84283006	23.40110665	0	0.076801864	non-pandemic
1	Male	non-indig	spring	spring	1921	80+	99	other	nervous system	0.005479452	circulatory system	10	71	165	1.788368051	74.84283006	23.40110665	0	0.139950596	non-pandemic
2	Female	indig		fall	1918	45-49	46	AK	tb	NA		NA	63	130	1.586861792	58.96707823	23.4170079	0	0.848191308	pandemic
4	Male	indig		winter	1920	30-34	33	AK	tb	2.5	genitourinary system	0.057534247	63	130	1.586861792	58.96707823	23.4170079	0	0.563006971	pandemic
1	Female	indig		fall	1920	25-29	26	AK	tb	NA		NA	63	130	1.586861792	58.96707823	23.4170079	0	0.470521807	pandemic
2	Female	indig		fall	1920	45-49	45	AK	tb	2	tuberculosis	0.166666667	63	130	1.586861792	58.96707823	23.4170079	0	0.85060679	pandemic
2	Female	indig		fall	1918	30-34	34		p&i	NA		NA	63	130	1.586861792	58.96707823	23.4170079	1	0.875128088	pandemic
3	Female	indig		winter	1921	25-29	25	AK	tb	3		NA	63	130	1.586861792	58.96707823	23.4170079	0	0.131568155	non-pandemic
NA	Female	indig		winter	1923	25-29	27	AK	tb	2		NA	63	130	1.586861792	58.96707823	23.4170079	0	NA	non-pandemic
4	Male	indig		fall	1921	40-44	41	AK	violence, accidents	NA	nervous system	NA	63	130	1.586861792	58.96707823	23.4170079	0	0.052965906	non-pandemic
2	Female	non-indig	fall	summer	1917	35-39	37	USA	circulatory system	2	genitourinary system	NA	63	130	1.586861792	58.96707823	23.4170079	0	0.055025871	non-pandemic
2	Male	non-indig	winter	winter	1925	50-54	52	USA	circulatory system	0.04109589		NA	63	130	1.586861792	58.96707823	23.4170079	0	0.049884767	non-pandemic
1	Female	non-indig	summer	fall	1918	35-39	37	USA	violence, accidents	NA		NA	66.5	145	1.67502078	65.77097187	23.44195677	0	0.208968356	pandemic
1	Male	non-indig	spring	spring	1925	50-54	53	USA	circulatory system	0.25		NA	66.5	145	1.67502078	65.77097187	23.44195677	0	0.068738308	non-pandemic
2	Male	non-indig	fall	fall	1918	40-44	41		p&i	0.02739726	influenza	0.02739726	72	170	1.813556334	77.1107946	23.44515335	1	0.598094447	pandemic
2	Male	indig		fall	1918	35-39	35	AK	p&i	NA		NA	72	170	1.813556334	77.1107946	23.44515335	1	0.820355805	pandemic
2	Male	indig		winter	1918	40-44	40	AK	p&i	NA		NA	72	170	1.813556334	77.1107946	23.44515335	1	0.806018622	pandemic
5	Male	indig		spring	1920	35-39	39	AK	p&i	NA		NA	72	170	1.813556334	77.1107946	23.44515335	1	0.672902728	pandemic
3	Male	non-indig		winter	1918	25-29	28		violence, accidents	NA		NA	72	170	1.813556334	77.1107946	23.44515335	0	0.301693198	pandemic
1	Male	non-indig		summer	1918	25-29	29		violence, accidents	NA		NA	72	170	1.813556334	77.1107946	23.44515335	0	0.169093193	pandemic
1	Male	non-indig	fall	fall	1918	35-39	37	Canada	violence, accidents	NA		NA	72	170	1.813556334	77.1107946	23.44515335	0	0.148915538	pandemic
5	Male	non-indig		summer	1920	50-54	53	Scand	violence, accidents	NA		NA	72	170	1.813556334	77.1107946	23.44515335	0	0.365644111	pandemic
1	Male	non-indig	spring	winter	1922	45-49	48	Canada	p&i	0.002739726	influenza	0.01369863	72	170	1.813556334	77.1107946	23.44515335	1	0.063435994	non-pandemic
1	Male	non-indig	summer	summer	1917	20-24	24	Scand	violence, accidents	NA	violence, accidents	NA	72	170	1.813556334	77.1107946	23.44515335	0	0.042899142	non-pandemic
1	Male	non-indig		summer	1917	55-59	56	Scand	violence, accidents	NA		NA	72	170	1.813556334	77.1107946	23.44515335	0	0.072120542	non-pandemic
4	Male	non-indig		spring	1924	30-34	34	Scand	violence, accidents	NA		NA	72	170	1.813556334	77.1107946	23.44515335	0	0.020028496	non-pandemic
5	Male	non-indig		spring	1925	35-39	38		violence, accidents	NA		NA	72	170	1.813556334	77.1107946	23.44515335	0	0.119244037	non-pandemic
2	Male	non-indig		summer	1922	75-79	77		circulatory system	0.024657534		NA	72	170	1.813556334	77.1107946	23.44515335	0	0.07472718	non-pandemic
1	Male	non-indig	winter	fall	1923	65-69	65	Scand	circulatory system	0.5	nutritional disorders	NA	72	170	1.813556334	77.1107946	23.44515335	0	0.083192794	non-pandemic
1	Male	non-indig	summer	winter	1924	45-49	46	USA	circulatory system	NA	circulatory system	NA	72	170	1.813556334	77.1107946	23.44515335	0	0.061422322	non-pandemic
1	Male	non-indig	winter	winter	1917	65-69	67	Canada	nervous system	3.5	nervous system	0.5	72	170	1.813556334	77.1107946	23.44515335	0	0.085854904	non-pandemic
5	Male	non-indig	spring	winter	1924	80+	80	Canada	nervous system	NA		NA	72	170	1.813556334	77.1107946	23.44515335	0	0.218046823	non-pandemic
1	Male	non-indig	summer	fall	1925	70-74	74	USA	nervous system	4.416666667		NA	72	170	1.813556334	77.1107946	23.44515335	0	0.095789421	non-pandemic
1	Male	non-indig	winter	fall	1918	35-39	38	Canada	violence, accidents	NA		NA	68.75	155	1.731694416	70.30690096	23.445281	0	0.146539749	pandemic
2	Female	indig		fall	1918	45-49	49	AK	p&i	NA		NA	73	175	1.838744616	79.37875915	23.4780205	1	0.841574555	pandemic
1	Male	non-indig	summer	spring	1920	20-24	20	AK	violence, accidents	NA		NA	73	175	1.838744616	79.37875915	23.4780205	0	0.194845566	pandemic
4	Male	indig	fall	spring	1917	45-49	45	AK	violence, accidents	NA		NA	73	175	1.838744616	79.37875915	23.4780205	0	0.056588561	non-pandemic
5	Male	non-indig		spring	1921	35-39	36	other	violence, accidents	NA		NA	73	175	1.838744616	79.37875915	23.4780205	0	0.11574209	non-pandemic
1	Male	non-indig	spring	summer	1925	70-74	72	Scand	circulatory system	NA		NA	73	175	1.838744616	79.37875915	23.4780205	0	0.09290363	non-pandemic
1	Male	non-indig		spring	1917	35-39	39	USA	nervous system	NA	violence, accidents	NA	73	175	1.838744616	79.37875915	23.4780205	0	0.054868588	non-pandemic
2	Male	non-indig	winter	fall	1918	50-54	54	Scand	p&i	0.01369863	influenza	NA	74	180	1.863932898	81.6467237	23.50056019	1	0.539312172	pandemic
5	Male	non-indig		spring	1920	45-49	49	USA	p&i	0.010958904	influenza	0.008219178	74	180	1.863932898	81.6467237	23.50056019	1	0.384641013	pandemic
5	Male	non-indig	summer	spring	1920	20-24	20	USA	p&i	NA	pneumonia	NA	68	152	1.712803204	68.94612223	23.50146371	1	0.519440716	pandemic
1	Male	indig		winter	1919	30-34	30	AK	circulatory system	NA	violence, accidents	NA	68	152	1.712803204	68.94612223	23.50146371	0	0.354936533	pandemic
1	Male	non-indig	winter	fall	1920	70-74	70	USA	circulatory system	0.25	digestive system	3	68	152	1.712803204	68.94612223	23.50146371	0	0.086222023	pandemic
2	Male	non-indig		spring	1923	60-64	61	other	p&i	NA		NA	68	152	1.712803204	68.94612223	23.50146371	1	0.057844052	non-pandemic
1	Male	non-indig	winter	fall	1918	35-39	37	other	violence, accidents	NA		NA	67.5	150	1.700209063	68.03893642	23.53709512	0	0.150070455	pandemic
1	Female	indig	winter	fall	1918	30-34	30	AK	tb	4		NA	64	135	1.612050074	61.23504277	23.56367204	0	0.455347773	pandemic
2	Male	non-indig	spring	spring	1919	60-64	60	AK	tb	NA		NA	64	135	1.612050074	61.23504277	23.56367204	0	0.51259437	pandemic
5	Female	indig		spring	1920	40-44	43	AK	p&i	NA	pneumonia	NA	64	135	1.612050074	61.23504277	23.56367204	1	0.744548531	pandemic
5	Female	indig		spring	1920	25-29	25	AK	p&i	NA	tuberculosis	NA	64	135	1.612050074	61.23504277	23.56367204	1	0.803709248	pandemic
4	Female	indig		summer	1925	20-24	21	AK	tb	NA		NA	64	135	1.612050074	61.23504277	23.56367204	0	0.05399147	non-pandemic
1	Male	non-indig	fall	fall	1917	30-34	30	USA	p&i	0.01369863	circulatory system	0.02739726	64	135	1.612050074	61.23504277	23.56367204	1	0.047442757	non-pandemic
1	Female	non-indig		winter	1917	20-24	24		violence, accidents	NA		NA	64	135	1.612050074	61.23504277	23.56367204	0	0.060580652	non-pandemic
1	Male	non-indig		summer	1923	20-24	22	other	violence, accidents	NA		NA	64	135	1.612050074	61.23504277	23.56367204	0	0.041596619	non-pandemic
1	Male	non-indig	spring	summer	1925	45-49	45	Scand	violence, accidents	NA		NA	64	135	1.612050074	61.23504277	23.56367204	0	0.060563817	non-pandemic
5	Female	non-indig	summer	winter	1925	65-69	69	other	nervous system	0.008219178	nutritional disorders	6	64	135	1.612050074	61.23504277	23.56367204	0	0.249263005	non-pandemic
2	Female	indig		fall	1918	50-54	51	AK	p&i	NA		NA	67	148	1.687614922	67.1317506	23.57117646	1	0.837709035	pandemic
5	Male	non-indig		winter	1917	50-54	54	USA	violence, accidents	NA		NA	69	157	1.737991486	71.21408678	23.57602699	0	0.151623113	non-pandemic
2	Male	indig		fall	1919	30-34	33	AK	violence, accidents	NA		NA	68.5	155	1.725397345	70.30690096	23.61672673	0	0.828232792	pandemic
3	Male	non-indig		spring	1924	70-74	73	other	circulatory system	1		NA	68.5	155	1.725397345	70.30690096	23.61672673	0	0.090619892	non-pandemic
1	Female	indig	summer	spring	1922	25-29	26	AK	p&i	0.02739726	genitourinary system	0.083333333	62	127	1.561673509	57.6062995	23.620522	1	0.139545906	non-pandemic
5	Male	indig		spring	1923	25-29	26	AK	tb	3		NA	66	144	1.662426639	65.31737896	23.63435585	0	0.211521572	non-pandemic
1	Male	non-indig	winter	spring	1924	50-54	50	USA	circulatory system	NA	genitourinary system	NA	69.5	160	1.750585628	72.57486551	23.68206248	0	0.065772538	non-pandemic
3	Male	non-indig	fall	spring	1918	40-44	44	Scand	tb	20	violence, accidents	20	65	140	1.637238357	63.50300732	23.69029515	0	0.246374686	pandemic
4	Female	non-indig		summer	1918	25-29	27	other	tb	2	nutritional disorders	NA	65	140	1.637238357	63.50300732	23.69029515	0	0.449482779	pandemic
2	Female	indig		fall	1918	35-39	38	AK	p&i	NA		NA	65	140	1.637238357	63.50300732	23.69029515	1	0.869636182	pandemic
2	Male	indig		fall	1918	45-49	48	AK	p&i	NA		NA	65	140	1.637238357	63.50300732	23.69029515	1	0.785264784	pandemic
2	Male	indig		fall	1918	60-64	61	AK	p&i	NA		NA	65	140	1.637238357	63.50300732	23.69029515	1	0.740992893	pandemic
2	Male	indig		fall	1918	60-64	61		p&i	NA		NA	65	140	1.637238357	63.50300732	23.69029515	1	0.740992893	pandemic
2	Male	indig		fall	1918	35-39	37	AK	p&i	NA		NA	65	140	1.637238357	63.50300732	23.69029515	1	0.818219223	pandemic
2	Female	indig		fall	1918	30-34	31	AK	p&i	NA		NA	65	140	1.637238357	63.50300732	23.69029515	1	0.883903606	pandemic
1	Female	indig		spring	1920	20-24	22	AK	p&i	0.01369863	influenza	0.021917808	65	140	1.637238357	63.50300732	23.69029515	1	0.495919795	pandemic
5	Male	indig		spring	1920	20-24	24	AK	p&i	NA	tuberculosis	NA	65	140	1.637238357	63.50300732	23.69029515	1	0.736513227	pandemic
2	Male	indig		fall	1920	70-74	73	AK	p&i	NA		NA	65	140	1.637238357	63.50300732	23.69029515	1	0.695198967	pandemic
1	Female	non-indig	summer	fall	1918	30-34	33	Canada	violence, accidents	NA		NA	65	140	1.637238357	63.50300732	23.69029515	0	0.225837715	pandemic
1	Male	non-indig		summer	1919	25-29	26		violence, accidents	NA		NA	65	140	1.637238357	63.50300732	23.69029515	0	0.180630228	pandemic
1	Male	indig		summer	1921	55-59	55	AK	tb	2		NA	65	140	1.637238357	63.50300732	23.69029515	0	0.157021772	non-pandemic
2	Female	indig		fall	1922	25-29	28	AK	tb	3		NA	65	140	1.637238357	63.50300732	23.69029515	0	0.108474205	non-pandemic
4	Male	non-indig	spring	summer	1921	70-74	73	USA	violence, accidents	0.002739726	violence, accidents	0.002739726	65	140	1.637238357	63.50300732	23.69029515	0	0.038603158	non-pandemic
1	Male	non-indig	winter	summer	1921	20-24	23	USA	violence, accidents	NA		NA	65	140	1.637238357	63.50300732	23.69029515	0	0.042376519	non-pandemic
5	Male	non-indig		fall	1921	45-49	47		violence, accidents	NA		NA	65	140	1.637238357	63.50300732	23.69029515	0	0.137006077	non-pandemic
5	Male	non-indig		spring	1925	65-69	65	other	violence, accidents	NA		NA	65	140	1.637238357	63.50300732	23.69029515	0	0.17788698	non-pandemic
4	Male	indig		spring	1925	25-29	29	AK	violence, accidents	NA		NA	65	140	1.637238357	63.50300732	23.69029515	0	0.043723018	non-pandemic
3	Male	non-indig		winter	1922	55-59	58	other	circulatory system	0.038356164	respiratory system	NA	65	140	1.637238357	63.50300732	23.69029515	0	0.071565598	non-pandemic
NA	Male	indig		spring	1923	70-74	70	AK	circulatory system	NA		NA	65	140	1.637238357	63.50300732	23.69029515	0	NA	non-pandemic
5	Female	non-indig	winter	winter	1925	35-39	39	USA	circulatory system	6	pneumonia	0.01369863	65	140	1.637238357	63.50300732	23.69029515	0	0.165695276	non-pandemic
3	Male	indig		spring	1924	25-29	27	AK	nervous system	0.021917808	genitourinary system	6.5	65	140	1.637238357	63.50300732	23.69029515	0	0.098912496	non-pandemic
2	Male	non-indig	fall	fall	1925	60-64	61	Scand	nervous system	NA		NA	65	140	1.637238357	63.50300732	23.69029515	0	0.058025691	non-pandemic
3	Male	non-indig	fall	winter	1923	35-39	36	USA	violence, accidents	9.13E-04		NA	69	158	1.737991486	71.66767969	23.72619277	0	0.050174895	non-pandemic
1	Male	indig	summer	summer	1917	20-24	23	Scand	violence, accidents	NA		NA	70.5	165	1.77577391	74.84283006	23.7342143	0	0.097059303	non-pandemic
1	Male	non-indig		fall	1922	30-34	32		violence, accidents	NA		NA	70.5	165	1.77577391	74.84283006	23.7342143	0	0.049157555	non-pandemic
1	Female	non-indig	winter	winter	1918	25-29	25	USA	p&i	0.019178082	pneumonia	0.005479452	62.5	130	1.574267651	58.96707823	23.79317872	1	0.255034382	pandemic
2	Female	indig		winter	1920	60-64	60	AK	tb	20		NA	52	90	1.309790685	40.82336185	23.7960554	0	0.81630674	pandemic
4	Female	indig		fall	1917	20-24	23	AK	tb	NA		NA	52	90	1.309790685	40.82336185	23.7960554	0	0.055980382	non-pandemic
2	Male	non-indig		fall	1918	25-29	27	AK	p&i	NA		NA	66	145	1.662426639	65.77097187	23.79848332	1	0.666998087	pandemic
2	Male	indig		fall	1918	45-49	46	AK	p&i	NA		NA	66	145	1.662426639	65.77097187	23.79848332	1	0.793112672	pandemic
2	Female	indig		fall	1918	25-29	25	AK	p&i	NA		NA	66	145	1.662426639	65.77097187	23.79848332	1	0.895914762	pandemic
4	Male	indig	winter	fall	1918	60-64	62	AK	p&i	NA		NA	66	145	1.662426639	65.77097187	23.79848332	1	0.435701016	pandemic
4	Female	indig	spring	fall	1918	45-49	47	AK	p&i	NA		NA	66	145	1.662426639	65.77097187	23.79848332	1	0.607524375	pandemic
2	Male	indig		fall	1918	60-64	64	AK	p&i	NA		NA	66	145	1.662426639	65.77097187	23.79848332	1	0.731823882	pandemic
3	Male	indig		fall	1918	70-74	70		p&i	0.01369863		NA	66	145	1.662426639	65.77097187	23.79848332	1	0.3562537	pandemic
5	Female	indig		spring	1920	50-54	52	AK	p&i	0.01369863		NA	66	145	1.662426639	65.77097187	23.79848332	1	0.715227097	pandemic
5	Male	indig		spring	1920	65-69	68	AK	p&i	NA	tuberculosis	NA	66	145	1.662426639	65.77097187	23.79848332	1	0.551437183	pandemic
5	Female	indig		spring	1920	35-39	35	AK	p&i	NA		NA	66	145	1.662426639	65.77097187	23.79848332	1	0.775898044	pandemic
1	Male	non-indig	winter	fall	1918	30-34	31	Scand	violence, accidents	NA		NA	66	145	1.662426639	65.77097187	23.79848332	0	0.16838884	pandemic
4	Male	non-indig		summer	1920	30-34	31	other	violence, accidents	0.005479452	violence, accidents	NA	66	145	1.662426639	65.77097187	23.79848332	0	0.335997249	pandemic
1	Female	indig		summer	1920	50-54	54	AK	circulatory system	NA		NA	66	145	1.662426639	65.77097187	23.79848332	0	0.3517925	pandemic
1	Male	non-indig		fall	1917	40-44	42	USA	tb	2		NA	66	145	1.662426639	65.77097187	23.79848332	0	0.057906231	non-pandemic
5	Male	non-indig		spring	1917	35-39	38	USA	p&i	0.02739726	respiratory system	NA	66	145	1.662426639	65.77097187	23.79848332	1	0.119888736	non-pandemic
5	Female	non-indig	spring	spring	1922	45-49	45	Scand	p&i	0.021917808	influenza	0.016438356	66	145	1.662426639	65.77097187	23.79848332	1	0.180715701	non-pandemic
1	Male	indig		spring	1922	25-29	28	AK	p&i	0.02739726		NA	66	145	1.662426639	65.77097187	23.79848332	1	0.104957903	non-pandemic
3	Male	non-indig		fall	1921	55-59	56		violence, accidents	NA		NA	66	145	1.662426639	65.77097187	23.79848332	0	0.069424296	non-pandemic
5	Male	non-indig	summer	summer	1921	30-34	31	USA	violence, accidents	NA		NA	66	145	1.662426639	65.77097187	23.79848332	0	0.107752676	non-pandemic
3	Female	non-indig	fall	winter	1922	50-54	51	USA	circulatory system	1		NA	66	145	1.662426639	65.77097187	23.79848332	0	0.089478133	non-pandemic
3	Male	non-indig		spring	1923	50-54	51	other	nervous system	0.246575342	other causes	NA	66	145	1.662426639	65.77097187	23.79848332	0	0.064068994	non-pandemic
3	Female	non-indig	spring	spring	1924	35-39	37	USA	nervous system	0.115384615		NA	66	145	1.662426639	65.77097187	23.79848332	0	0.071699961	non-pandemic
1	Male	non-indig	fall	fall	1918	15-19	18	Canada	violence, accidents	NA		NA	68	154	1.712803204	69.85330805	23.81069349	0	0.205775395	pandemic
1	Male	indig	spring	winter	1922	20-24	20	AK	tb	0.083333333	tuberculosis	2	68	154	1.712803204	69.85330805	23.81069349	0	0.092729959	non-pandemic
5	Male	non-indig	spring	spring	1920	35-39	35	other	p&i	NA	pneumonia	NA	71	168	1.788368051	76.20360879	23.82658132	1	0.456124724	pandemic
4	Male	non-indig		winter	1917	50-54	52	Canada	circulatory system	NA		NA	71	168	1.788368051	76.20360879	23.82658132	0	0.027274125	non-pandemic
1	Male	non-indig	spring	fall	1924	70-74	73	other	circulatory system	1	circulatory system	1	71	168	1.788368051	76.20360879	23.82658132	0	0.094870751	non-pandemic
1	Male	non-indig	spring	spring	1918	60-64	60	USA	circulatory system	3		NA	74.5	185	1.87652704	83.91468825	23.83023538	0	0.105077632	pandemic
1	Female	indig		fall	1918	25-29	28		tb	NA	influenza	NA	60	120	1.511296945	54.43114913	23.83130881	0	0.47066857	pandemic
1	Female	indig		fall	1920	25-29	25	AK	tb	5		NA	60	120	1.511296945	54.43114913	23.83130881	0	0.484801829	pandemic
2	Male	indig		fall	1918	25-29	25	AK	p&i	NA		NA	60	120	1.511296945	54.43114913	23.83130881	1	0.851078424	pandemic
2	Male	indig		fall	1918	20-24	20	AK	p&i	NA		NA	60	120	1.511296945	54.43114913	23.83130881	1	0.862652736	pandemic
2	Male	indig		fall	1918	25-29	25		p&i	NA		NA	60	120	1.511296945	54.43114913	23.83130881	1	0.851078424	pandemic
2	Female	indig		fall	1918	35-39	36		p&i	NA		NA	60	120	1.511296945	54.43114913	23.83130881	1	0.875192449	pandemic
4	Female	indig		spring	1919	45-49	46	AK	p&i	0.008219178	pneumonia	NA	60	120	1.511296945	54.43114913	23.83130881	1	0.612670199	pandemic
4	Female	indig		spring	1919	65-69	66	AK	p&i	0.008219178	pneumonia	NA	60	120	1.511296945	54.43114913	23.83130881	1	0.520211268	pandemic
1	Male	non-indig		summer	1918	25-29	25	other	violence, accidents	NA		NA	60	120	1.511296945	54.43114913	23.83130881	0	0.185270161	pandemic
1	Male	non-indig	winter	winter	1919	55-59	55	USA	violence, accidents	NA		NA	60	120	1.511296945	54.43114913	23.83130881	0	0.114301881	pandemic
4	Female	indig	winter	spring	1917	30-34	34		tb	0.046575342		NA	60	120	1.511296945	54.43114913	23.83130881	0	0.066895922	non-pandemic
1	Female	indig	spring	spring	1922	20-24	20	AK	tb	1.666666667		NA	60	120	1.511296945	54.43114913	23.83130881	0	0.127986509	non-pandemic
4	Female	indig	winter	winter	1923	30-34	31	AK	tb	NA		NA	60	120	1.511296945	54.43114913	23.83130881	0	0.063745571	non-pandemic
4	Male	indig		summer	1917	20-24	20	AK	violence, accidents	NA		NA	60	120	1.511296945	54.43114913	23.83130881	0	0.037768579	non-pandemic
1	Female	indig		winter	1921	80+	80	AK	circulatory system	0.25	other causes	0.25	60	120	1.511296945	54.43114913	23.83130881	0	0.291790535	non-pandemic
5	Female	indig		summer	1922	35-39	35	AK	circulatory system	NA		NA	60	120	1.511296945	54.43114913	23.83130881	0	0.310832836	non-pandemic
4	Female	non-indig	summer	summer	1922	40-44	40	AK	circulatory system	NA		NA	60	120	1.511296945	54.43114913	23.83130881	0	0.031707816	non-pandemic
1	Male	non-indig	spring	fall	1918	35-39	39		violence, accidents	NA		NA	74.25	184	1.870229969	83.46109534	23.86129754	0	0.148940499	pandemic
4	Female	indig		spring	1924	35-39	37		tb	NA		NA	55	101	1.385355533	45.81288385	23.87069941	0	0.070228214	non-pandemic
1	Male	non-indig		fall	1918	25-29	25		violence, accidents	NA		NA	77	198	1.939497746	89.81139607	23.87552274	0	0.185818134	pandemic
4	Male	indig		winter	1919	55-59	55	AK	tb	NA		NA	67	150	1.687614922	68.03893642	23.88970587	0	0.470303356	pandemic
1	Male	indig		summer	1919	30-34	30	Canada	tb	NA	pneumonia	NA	67	150	1.687614922	68.03893642	23.88970587	0	0.362910016	pandemic
2	Male	indig		fall	1918	25-29	26	AK	p&i	NA		NA	67	150	1.687614922	68.03893642	23.88970587	1	0.849280892	pandemic
2	Male	indig		fall	1918	45-49	46	AK	p&i	NA		NA	67	150	1.687614922	68.03893642	23.88970587	1	0.794343876	pandemic
2	Male	indig		fall	1918	45-49	48	AK	p&i	NA		NA	67	150	1.687614922	68.03893642	23.88970587	1	0.788105738	pandemic
2	Male	indig		fall	1918	40-44	40	AK	p&i	NA		NA	67	150	1.687614922	68.03893642	23.88970587	1	0.812236646	pandemic
3	Male	non-indig		fall	1918	50-54	53		p&i	NA		NA	67	150	1.687614922	68.03893642	23.88970587	1	0.219075905	pandemic
1	Male	non-indig		fall	1918	25-29	26	other	p&i	0.019178082	influenza	0.04109589	67	150	1.687614922	68.03893642	23.88970587	1	0.183149424	pandemic
4	Male	indig		winter	1918	35-39	39	AK	p&i	NA	influenza	NA	67	150	1.687614922	68.03893642	23.88970587	1	0.545672911	pandemic
4	Male	indig		winter	1919	40-44	41	AK	p&i	0.016438356	influenza	0.024657534	67	150	1.687614922	68.03893642	23.88970587	1	0.536295104	pandemic
1	Male	non-indig		fall	1919	55-59	59	USA	p&i	NA		NA	67	150	1.687614922	68.03893642	23.88970587	1	0.107331352	pandemic
3	Male	non-indig		winter	1920	30-34	30	other	p&i	0.010958904	influenza	0.008219178	67	150	1.687614922	68.03893642	23.88970587	1	0.302219835	pandemic
1	Male	indig		winter	1920	20-24	21	AK	p&i	0.02739726	influenza	0.02739726	67	150	1.687614922	68.03893642	23.88970587	1	0.403041395	pandemic
5	Male	non-indig		spring	1920	25-29	26	other	p&i	NA	pneumonia	NA	67	150	1.687614922	68.03893642	23.88970587	1	0.499789369	pandemic
2	Male	indig	summer	spring	1918	25-29	27	AK	violence, accidents	NA		NA	67	150	1.687614922	68.03893642	23.88970587	0	0.846847832	pandemic
3	Male	non-indig		summer	1918	50-54	51	other	violence, accidents	NA		NA	67	150	1.687614922	68.03893642	23.88970587	0	0.225605492	pandemic
4	Male	non-indig	winter	fall	1918	25-29	27	Scand	violence, accidents	NA		NA	67	150	1.687614922	68.03893642	23.88970587	0	0.354771392	pandemic
1	Male	non-indig	winter	fall	1918	35-39	38	Canada	violence, accidents	NA		NA	67	150	1.687614922	68.03893642	23.88970587	0	0.151645825	pandemic
1	Male	non-indig	winter	fall	1918	35-39	38	Canada	violence, accidents	NA		NA	67	150	1.687614922	68.03893642	23.88970587	0	0.151645825	pandemic
1	Female	non-indig	fall	fall	1918	30-34	31	USA	violence, accidents	NA		NA	67	150	1.687614922	68.03893642	23.88970587	0	0.235543571	pandemic
1	Male	non-indig		summer	1919	45-49	48		violence, accidents	NA	other causes	NA	67	150	1.687614922	68.03893642	23.88970587	0	0.128915588	pandemic
3	Male	non-indig	winter	fall	1919	55-59	59	USA	circulatory system	1	genitourinary system	0.166666667	67	150	1.687614922	68.03893642	23.88970587	0	0.200309995	pandemic
1	Male	non-indig		summer	1920	65-69	66	USA	circulatory system	NA		NA	67	150	1.687614922	68.03893642	23.88970587	0	0.09530841	pandemic
3	Male	non-indig	summer	winter	1920	80+	80	USA	nervous system	2	other causes	NA	67	150	1.687614922	68.03893642	23.88970587	0	0.144191769	pandemic
1	Male	non-indig	fall	summer	1917	50-54	53	USA	tb	1	tuberculosis	NA	67	150	1.687614922	68.03893642	23.88970587	0	0.069222445	non-pandemic
1	Male	non-indig	winter	fall	1917	55-59	55	USA	tb	0.796575342	tuberculosis	0.796575342	67	150	1.687614922	68.03893642	23.88970587	0	0.071472365	non-pandemic
1	Male	indig	fall	spring	1924	35-39	37	AK	tb	0.5	influenza	0.073972603	67	150	1.687614922	68.03893642	23.88970587	0	0.120560548	non-pandemic
5	Male	indig		summer	1925	45-49	48		tb	NA	influenza	NA	67	150	1.687614922	68.03893642	23.88970587	0	0.282257127	non-pandemic
1	Male	indig		spring	1921	75-79	75	AK	p&i	0.032876712	other causes	NA	67	150	1.687614922	68.03893642	23.88970587	1	0.208594064	non-pandemic
5	Male	non-indig	spring	summer	1923	75-79	76	Canada	p&i	NA		NA	67	150	1.687614922	68.03893642	23.88970587	1	0.207769975	non-pandemic
3	Male	non-indig		summer	1917	30-34	33		violence, accidents	0.25		NA	67	150	1.687614922	68.03893642	23.88970587	0	0.04788508	non-pandemic
3	Male	non-indig		fall	1917	40-44	43	USA	violence, accidents	0.005479452		NA	67	150	1.687614922	68.03893642	23.88970587	0	0.056367056	non-pandemic
3	Female	non-indig		summer	1921	60-64	62	USA	violence, accidents	NA		NA	67	150	1.687614922	68.03893642	23.88970587	0	0.106268264	non-pandemic
5	Male	non-indig		fall	1921	40-44	42		violence, accidents	NA		NA	67	150	1.687614922	68.03893642	23.88970587	0	0.127491787	non-pandemic
1	Male	non-indig		fall	1921	25-29	28	Scand	violence, accidents	NA	violence, accidents	NA	67	150	1.687614922	68.03893642	23.88970587	0	0.046142995	non-pandemic
3	Male	non-indig		spring	1923	65-69	65	other	violence, accidents	NA		NA	67	150	1.687614922	68.03893642	23.88970587	0	0.080218075	non-pandemic
1	Male	indig		spring	1923	20-24	21	AK	violence, accidents	NA		NA	67	150	1.687614922	68.03893642	23.88970587	0	0.094286959	non-pandemic
1	Male	non-indig	winter	summer	1924	25-29	29	Scand	violence, accidents	NA	other causes	NA	67	150	1.687614922	68.03893642	23.88970587	0	0.046906101	non-pandemic
1	Male	non-indig		winter	1917	35-39	38	USA	circulatory system	NA		NA	67	150	1.687614922	68.03893642	23.88970587	0	0.054334001	non-pandemic
1	Male	non-indig		summer	1917	40-44	44	other	circulatory system	4	digestive system	NA	67	150	1.687614922	68.03893642	23.88970587	0	0.059888071	non-pandemic
1	Male	non-indig	summer	winter	1923	55-59	59	other	circulatory system	0.5	digestive system	0.5	67	150	1.687614922	68.03893642	23.88970587	0	0.076175832	non-pandemic
5	Male	non-indig	spring	spring	1924	75-79	76	other	circulatory system	NA		NA	67	150	1.687614922	68.03893642	23.88970587	0	0.207769975	non-pandemic
1	Male	non-indig	spring	summer	1924	70-74	71	Canada	circulatory system	2.28E-04		NA	67	150	1.687614922	68.03893642	23.88970587	0	0.092034552	non-pandemic
1	Male	non-indig		spring	1925	60-64	64		circulatory system	1		NA	67	150	1.687614922	68.03893642	23.88970587	0	0.082453949	non-pandemic
1	Male	non-indig		summer	1925	65-69	68	Canada	circulatory system	0.5		NA	67	150	1.687614922	68.03893642	23.88970587	0	0.08781175	non-pandemic
5	Male	non-indig	spring	fall	1925	70-74	70	USA	circulatory system	NA		NA	67	150	1.687614922	68.03893642	23.88970587	0	0.191291848	non-pandemic
1	Female	indig		summer	1918	40-44	43	AK	tb	4		NA	64	137	1.612050074	62.14222859	23.91276348	0	0.402732082	pandemic
1	Male	indig		spring	1919	35-39	35	AK	tb	0.5	influenza	0.016438356	56	105	1.410543815	47.62725549	23.93769858	0	0.342231606	pandemic
5	Male	non-indig		spring	1920	45-49	48	USA	tb	2		NA	68	155	1.712803204	70.30690096	23.96530839	0	0.39883526	pandemic
3	Male	indig	summer	fall	1918	35-39	38	AK	p&i	0.030136986	influenza	NA	68	155	1.712803204	70.30690096	23.96530839	1	0.506515977	pandemic
4	Female	indig	winter	fall	1918	40-44	41	AK	p&i	NA		NA	68	155	1.712803204	70.30690096	23.96530839	1	0.637304842	pandemic
5	Male	non-indig		fall	1918	35-39	35		violence, accidents	NA		NA	68	155	1.712803204	70.30690096	23.96530839	0	0.458882853	pandemic
1	Male	non-indig		fall	1918	25-29	29	other	violence, accidents	NA		NA	68	155	1.712803204	70.30690096	23.96530839	0	0.175685911	pandemic
3	Male	non-indig		winter	1919	20-24	21		violence, accidents	NA		NA	68	155	1.712803204	70.30690096	23.96530839	0	0.34054808	pandemic
1	Male	indig		fall	1917	25-29	25	AK	tb	NA		NA	68	155	1.712803204	70.30690096	23.96530839	0	0.100424477	non-pandemic
3	Male	non-indig		winter	1922	55-59	55	USA	violence, accidents	NA		NA	68	155	1.712803204	70.30690096	23.96530839	0	0.068474237	non-pandemic
1	Male	non-indig	fall	summer	1922	30-34	34	Scand	violence, accidents	0.001255708		NA	68	155	1.712803204	70.30690096	23.96530839	0	0.050955638	non-pandemic
2	Male	non-indig		winter	1923	55-59	55	USA	circulatory system	0.166666667		NA	68	155	1.712803204	70.30690096	23.96530839	0	0.05284088	non-pandemic
3	Male	non-indig		winter	1924	35-39	35	other	circulatory system	NA		NA	68	155	1.712803204	70.30690096	23.96530839	0	0.049527787	non-pandemic
1	Male	non-indig	summer	spring	1922	50-54	54	USA	nervous system	0.002739726	nervous system	0.25	68	155	1.712803204	70.30690096	23.96530839	0	0.070407838	non-pandemic
4	Male	non-indig	summer	summer	1923	25-29	28	other	nervous system	0.079452055		NA	68	155	1.712803204	70.30690096	23.96530839	0	0.018252042	non-pandemic
1	Male	non-indig	spring	fall	1918	15-19	19	other	violence, accidents	NA		NA	67.5	153	1.700209063	69.39971514	24.00783703	0	0.205251717	pandemic
2	Female	indig		spring	1918	65-69	66	AK	tb	10	respiratory system	NA	61	125	1.536485227	56.69911368	24.01704059	0	0.801520316	pandemic
4	Female	indig	winter	summer	1922	35-39	38	AK	tb	10		NA	61	125	1.536485227	56.69911368	24.01704059	0	0.071493005	non-pandemic
1	Female	non-indig	spring	spring	1924	60-64	62	other	circulatory system	0.083333333		NA	61	125	1.536485227	56.69911368	24.01704059	0	0.110998969	non-pandemic
2	Male	non-indig	spring	fall	1918	25-29	28	Scand	p&i	NA		NA	69	160	1.737991486	72.57486551	24.02652432	1	0.666824218	pandemic
4	Male	non-indig		winter	1918	30-34	32	USA	p&i	0.01369863	influenza	0.019178082	69	160	1.737991486	72.57486551	24.02652432	1	0.33582265	pandemic
4	Male	indig		winter	1918	40-44	40	AK	p&i	0.01369863	influenza	0.068493151	69	160	1.737991486	72.57486551	24.02652432	1	0.543613782	pandemic
1	Male	non-indig		winter	1920	50-54	52	USA	p&i	0.010958904	influenza	NA	69	160	1.737991486	72.57486551	24.02652432	1	0.121795835	pandemic
1	Male	non-indig	fall	fall	1920	35-39	35	USA	p&i	0.01369863	respiratory system	0.01369863	69	160	1.737991486	72.57486551	24.02652432	1	0.160498859	pandemic
3	Male	non-indig		spring	1918	40-44	44	other	violence, accidents	NA	violence, accidents	NA	69	160	1.737991486	72.57486551	24.02652432	0	0.251518139	pandemic
3	Male	non-indig		spring	1918	30-34	31	other	violence, accidents	NA		NA	69	160	1.737991486	72.57486551	24.02652432	0	0.300471812	pandemic
1	Female	non-indig		fall	1918	40-44	43		violence, accidents	NA		NA	69	160	1.737991486	72.57486551	24.02652432	0	0.198883772	pandemic
1	Male	non-indig		summer	1920	20-24	22		violence, accidents	NA		NA	69	160	1.737991486	72.57486551	24.02652432	0	0.196385314	pandemic
3	Male	non-indig		spring	1920	55-59	58	other	circulatory system	NA		NA	69	160	1.737991486	72.57486551	24.02652432	0	0.205071311	pandemic
1	Male	indig		summer	1924	60-64	60	AK	tb	0.5		NA	69	160	1.737991486	72.57486551	24.02652432	0	0.16943886	non-pandemic
5	Male	non-indig		summer	1917	30-34	31	Scand	violence, accidents	NA		NA	69	160	1.737991486	72.57486551	24.02652432	0	0.108061486	non-pandemic
3	Male	non-indig	summer	fall	1917	25-29	29		violence, accidents	NA		NA	69	160	1.737991486	72.57486551	24.02652432	0	0.044923178	non-pandemic
1	Male	non-indig		fall	1921	30-34	34	Scand	violence, accidents	NA		NA	69	160	1.737991486	72.57486551	24.02652432	0	0.050994571	non-pandemic
1	Male	indig		summer	1923	20-24	23	AK	violence, accidents	NA		NA	69	160	1.737991486	72.57486551	24.02652432	0	0.097429468	non-pandemic
1	Male	non-indig		fall	1923	30-34	32	Scand	violence, accidents	NA		NA	69	160	1.737991486	72.57486551	24.02652432	0	0.049355018	non-pandemic
1	Male	non-indig	winter	spring	1924	40-44	42	USA	violence, accidents	NA		NA	69	160	1.737991486	72.57486551	24.02652432	0	0.058081484	non-pandemic
1	Male	indig		fall	1925	50-54	50	AK	violence, accidents	0.030136986		NA	69	160	1.737991486	72.57486551	24.02652432	0	0.146585213	non-pandemic
3	Male	non-indig	fall	winter	1922	40-44	44	USA	circulatory system	NA		NA	69	160	1.737991486	72.57486551	24.02652432	0	0.05738939	non-pandemic
1	Male	non-indig	spring	spring	1924	60-64	61	USA	circulatory system	2	circulatory system	2	69	160	1.737991486	72.57486551	24.02652432	0	0.078767207	non-pandemic
1	Male	non-indig	spring	summer	1924	60-64	62	USA	circulatory system	NA		NA	69	160	1.737991486	72.57486551	24.02652432	0	0.080024583	non-pandemic
3	Male	non-indig	spring	fall	1917	50-54	51	USA	nervous system	NA		NA	69	160	1.737991486	72.57486551	24.02652432	0	0.064261627	non-pandemic
1	Female	non-indig	spring	summer	1922	60-64	60	AK	nervous system	0.269178082	circulatory system	NA	69	160	1.737991486	72.57486551	24.02652432	0	0.107660744	non-pandemic
3	Female	non-indig	winter	fall	1924	20-24	21	USA	circulatory system	10	pregnancy and childbirth	0.583333333	65	142	1.637238357	64.41019314	24.02872794	0	0.055573278	non-pandemic
4	Male	indig		winter	1918	35-39	38	AK	p&i	0.010958904	influenza	0.010958904	67	151	1.687614922	68.49252932	24.04897058	1	0.553376461	pandemic
3	Male	non-indig	spring	fall	1917	60-64	62	other	circulatory system	NA	circulatory system	NA	64.5	140	1.624644216	63.50300732	24.05901016	0	0.076652	non-pandemic
5	Female	non-indig	spring	winter	1924	55-59	56	other	circulatory system	10	other infectious diseases	10	64.5	140	1.624644216	63.50300732	24.05901016	0	0.211042097	non-pandemic
1	Male	non-indig	winter	fall	1919	55-59	56	Scand	tb	NA	circulatory system	NA	70	165	1.763179769	74.84283006	24.07448543	0	0.114299977	pandemic
1	Male	non-indig		summer	1918	55-59	58	USA	circulatory system	3	circulatory system	0.083333333	70	165	1.763179769	74.84283006	24.07448543	0	0.110532039	pandemic
3	Male	non-indig		summer	1919	45-49	46	USA	circulatory system	NA		NA	70	165	1.763179769	74.84283006	24.07448543	0	0.245124839	pandemic
4	Male	non-indig	winter	fall	1919	60-64	63	other	nervous system	0.109589041	genitourinary system	0.02739726	70	165	1.763179769	74.84283006	24.07448543	0	0.220315712	pandemic
5	Male	non-indig	spring	summer	1925	50-54	54	USA	p&i	NA		NA	70	165	1.763179769	74.84283006	24.07448543	1	0.152590352	non-pandemic
1	Male	non-indig		fall	1921	30-34	33	Scand	violence, accidents	NA		NA	70	165	1.763179769	74.84283006	24.07448543	0	0.05019714	non-pandemic
1	Male	non-indig		fall	1921	35-39	36	Scand	violence, accidents	NA		NA	70	165	1.763179769	74.84283006	24.07448543	0	0.052715618	non-pandemic
3	Male	non-indig		spring	1924	30-34	30	Scand	violence, accidents	NA		NA	70	165	1.763179769	74.84283006	24.07448543	0	0.045693316	non-pandemic
3	Male	non-indig		summer	1924	45-49	46	other	violence, accidents	NA	unknown, unspecified, ill-defined	NA	70	165	1.763179769	74.84283006	24.07448543	0	0.059312772	non-pandemic
4	Male	non-indig		spring	1925	35-39	35	other	violence, accidents	NA		NA	70	165	1.763179769	74.84283006	24.07448543	0	0.02056812	non-pandemic
1	Male	non-indig	winter	summer	1925	25-29	27	USA	violence, accidents	0.010958904	violence, accidents	NA	70	165	1.763179769	74.84283006	24.07448543	0	0.045498319	non-pandemic
2	Male	indig		fall	1918	40-44	42	AK	p&i	NA		NA	71	170	1.788368051	77.1107946	24.11023109	1	0.808994491	pandemic
3	Male	non-indig		spring	1918	35-39	37	Scand	violence, accidents	NA		NA	71	170	1.788368051	77.1107946	24.11023109	0	0.278425687	pandemic
2	Male	non-indig		spring	1918	50-54	54	other	violence, accidents	NA		NA	71	170	1.788368051	77.1107946	24.11023109	0	0.55205151	pandemic
1	Male	non-indig		spring	1925	35-39	39	Scand	tb	0.083333333		NA	71	170	1.788368051	77.1107946	24.11023109	0	0.055375698	non-pandemic
3	Male	non-indig		spring	1917	40-44	42	Scand	violence, accidents	NA		NA	71	170	1.788368051	77.1107946	24.11023109	0	0.055610562	non-pandemic
3	Male	non-indig		fall	1917	35-39	36	other	violence, accidents	NA	violence, accidents	NA	71	170	1.788368051	77.1107946	24.11023109	0	0.050431911	non-pandemic
3	Male	non-indig	summer	fall	1917	30-34	30		violence, accidents	5.71E-06		NA	71	170	1.788368051	77.1107946	24.11023109	0	0.045712171	non-pandemic
2	Male	non-indig		winter	1922	55-59	55		violence, accidents	NA	circulatory system	NA	71	170	1.788368051	77.1107946	24.11023109	0	0.052932995	non-pandemic
5	Male	non-indig	summer	summer	1921	65-69	67	USA	circulatory system	4		NA	71	170	1.788368051	77.1107946	24.11023109	0	0.183868179	non-pandemic
5	Male	non-indig		spring	1924	65-69	67	USA	circulatory system	0.583333333		NA	71	170	1.788368051	77.1107946	24.11023109	0	0.183868179	non-pandemic
2	Male	indig		fall	1919	50-54	52	AK	tb	0.25	tuberculosis	NA	72	175	1.813556334	79.37875915	24.13471668	0	0.778401644	pandemic
2	Male	indig		fall	1918	50-54	52	AK	p&i	NA		NA	72	175	1.813556334	79.37875915	24.13471668	1	0.778401644	pandemic
3	Male	non-indig	fall	fall	1918	25-29	27	Scand	p&i	NA	influenza	NA	72	175	1.813556334	79.37875915	24.13471668	1	0.318269306	pandemic
1	Male	non-indig		winter	1918	55-59	55	Scand	p&i	NA	respiratory system	NA	72	175	1.813556334	79.37875915	24.13471668	1	0.116664891	pandemic
5	Male	non-indig		spring	1919	55-59	57	Canada	p&i	0.016438356	cancer	NA	72	175	1.813556334	79.37875915	24.13471668	1	0.361732201	pandemic
4	Male	non-indig		fall	1919	70-74	72	Canada	p&i	NA	influenza	NA	72	175	1.813556334	79.37875915	24.13471668	1	0.193175807	pandemic
1	Male	non-indig	winter	fall	1918	45-49	49	USA	violence, accidents	NA		NA	72	175	1.813556334	79.37875915	24.13471668	0	0.128857249	pandemic
1	Male	non-indig		spring	1919	15-19	19		violence, accidents	0.002739726		NA	72	175	1.813556334	79.37875915	24.13471668	0	0.206753131	pandemic
5	Male	non-indig		summer	1919	35-39	39	Scand	violence, accidents	NA		NA	72	175	1.813556334	79.37875915	24.13471668	0	0.443255817	pandemic
5	Male	non-indig		spring	1920	40-44	44		circulatory system	3		NA	72	175	1.813556334	79.37875915	24.13471668	0	0.420097279	pandemic
1	Male	indig		winter	1922	50-54	50	AK	tb	2		NA	72	175	1.813556334	79.37875915	24.13471668	0	0.146750714	non-pandemic
1	Male	indig		fall	1922	75-79	78	AK	tb	NA		NA	72	175	1.813556334	79.37875915	24.13471668	0	0.217782813	non-pandemic
4	Male	non-indig		winter	1923	50-54	52	Scand	tb	NA		NA	72	175	1.813556334	79.37875915	24.13471668	0	0.027383214	non-pandemic
3	Male	non-indig		spring	1925	35-39	35	other	tb	0.065753425		NA	72	175	1.813556334	79.37875915	24.13471668	0	0.049628018	non-pandemic
1	Male	non-indig	spring	winter	1922	35-39	39	Scand	violence, accidents	NA		NA	72	175	1.813556334	79.37875915	24.13471668	0	0.055390773	non-pandemic
1	Male	non-indig		fall	1923	25-29	27		violence, accidents	NA		NA	72	175	1.813556334	79.37875915	24.13471668	0	0.045529617	non-pandemic
1	Male	non-indig	winter	fall	1923	50-54	52	Scand	violence, accidents	1.14E-04	violence, accidents	NA	72	175	1.813556334	79.37875915	24.13471668	0	0.068324249	non-pandemic
3	Male	non-indig	summer	winter	1925	65-69	65	USA	circulatory system	15	other causes	NA	72	175	1.813556334	79.37875915	24.13471668	0	0.08045287	non-pandemic
3	Male	non-indig	summer	winter	1919	25-29	26	USA	violence, accidents	NA		NA	73	180	1.838744616	81.6467237	24.14882109	0	0.322593922	pandemic
5	Male	indig		fall	1921	40-44	42	AK	tb	1.333333333		NA	73	180	1.838744616	81.6467237	24.14882109	0	0.262470083	non-pandemic
2	Male	indig		fall	1923	35-39	39	AK	tb	3	nutritional disorders	NA	73	180	1.838744616	81.6467237	24.14882109	0	0.093440714	non-pandemic
4	Male	non-indig		summer	1923	45-49	48	USA	nervous system	NA		NA	73	180	1.838744616	81.6467237	24.14882109	0	0.025612996	non-pandemic
1	Male	non-indig	winter	fall	1918	30-34	33	USA	violence, accidents	NA		NA	75	190	1.889121181	86.18265279	24.1490596	0	0.166869508	pandemic
1	Male	non-indig		summer	1921	45-49	46		violence, accidents	NA		NA	75	190	1.889121181	86.18265279	24.1490596	0	0.062049079	non-pandemic
1	Male	non-indig	summer	spring	1925	45-49	47	Canada	p&i	0.057534247	pneumonia	0.030136986	74	185	1.863932898	83.91468825	24.15335353	1	0.063060754	non-pandemic
1	Male	non-indig	spring	spring	1919	35-39	38	other	p&i	0.024657534	pneumonia	0.005479452	70.5	168	1.77577391	76.20360879	24.16574547	1	0.15430225	pandemic
1	Male	non-indig	spring	fall	1918	25-29	28	Canada	violence, accidents	NA		NA	70.5	168	1.77577391	76.20360879	24.16574547	0	0.180580703	pandemic
2	Female	indig		fall	1918	15-19	19	AK	p&i	NA		NA	62	130	1.561673509	58.96707823	24.17848709	1	0.908447239	pandemic
5	Female	indig		spring	1920	60-64	63	AK	p&i	NA	tuberculosis	NA	62	130	1.561673509	58.96707823	24.17848709	1	0.677451054	pandemic
5	Female	indig		spring	1920	20-24	21	AK	p&i	NA	pneumonia	NA	62	130	1.561673509	58.96707823	24.17848709	1	0.822761594	pandemic
5	Female	indig		spring	1920	30-34	33	AK	p&i	NA	pneumonia	NA	62	130	1.561673509	58.96707823	24.17848709	1	0.787274447	pandemic
5	Female	indig		spring	1920	25-29	27	AK	p&i	NA	pneumonia	NA	62	130	1.561673509	58.96707823	24.17848709	1	0.805631781	pandemic
1	Female	non-indig		winter	1918	25-29	25		violence, accidents	NA	violence, accidents	NA	62	130	1.561673509	58.96707823	24.17848709	0	0.260648078	pandemic
1	Male	non-indig		summer	1920	25-29	25	other	violence, accidents	NA		NA	62	130	1.561673509	58.96707823	24.17848709	0	0.189248155	pandemic
1	Female	non-indig	spring	fall	1920	60-64	64	USA	circulatory system	NA		NA	62	130	1.561673509	58.96707823	24.17848709	0	0.144421464	pandemic
4	Female	indig	winter	winter	1919	50-54	51	AK	nervous system	NA		NA	62	130	1.561673509	58.96707823	24.17848709	0	0.596348556	pandemic
4	Male	indig		spring	1924	35-39	35	AK	tb	NA		NA	62	130	1.561673509	58.96707823	24.17848709	0	0.048558848	non-pandemic
4	Male	indig		winter	1923	25-29	26	AK	circulatory system	0.083333333		NA	62	130	1.561673509	58.96707823	24.17848709	0	0.041885489	non-pandemic
5	Male	non-indig		spring	1919	45-49	45		circulatory system	NA	circulatory system	NA	67	152	1.687614922	68.94612223	24.20823528	0	0.416718809	pandemic
1	Male	non-indig	summer	summer	1919	30-34	34	USA	circulatory system	NA		NA	69.5	164	1.750585628	74.38923715	24.27411404	0	0.165401913	pandemic
5	Female	non-indig		fall	1918	30-34	34		violence, accidents	NA		NA	68	157	1.712803204	71.21408678	24.27453817	0	0.571522682	pandemic
1	Male	non-indig	summer	summer	1920	25-29	28	USA	violence, accidents	0.002739726	circulatory system	0.002739726	68	157	1.712803204	71.21408678	24.27453817	0	0.181644313	pandemic
4	Male	indig	winter	summer	1919	30-34	34	AK	p&i	NA		NA	66	148	1.662426639	67.1317506	24.29086573	1	0.575987693	pandemic
2	Male	indig		fall	1918	25-29	25		p&i	NA		NA	63	135	1.586861792	61.23504277	24.31766205	1	0.855478428	pandemic
1	Male	non-indig		fall	1918	30-34	34	other	violence, accidents	NA		NA	63	135	1.586861792	61.23504277	24.31766205	0	0.165779199	pandemic
1	Male	non-indig	spring	summer	1917	35-39	35	other	tb	NA	nutritional disorders	NA	63	135	1.586861792	61.23504277	24.31766205	0	0.051994556	non-pandemic
1	Male	non-indig		spring	1921	40-44	41	other	violence, accidents	NA	violence, accidents	NA	63	135	1.586861792	61.23504277	24.31766205	0	0.057323982	non-pandemic
5	Female	non-indig	winter	spring	1922	50-54	51	other	violence, accidents	NA		NA	63	135	1.586861792	61.23504277	24.31766205	0	0.197529164	non-pandemic
1	Male	non-indig		summer	1922	35-39	36		violence, accidents	NA		NA	63	135	1.586861792	61.23504277	24.31766205	0	0.052849073	non-pandemic
4	Female	non-indig	summer	summer	1919	25-29	25	Scand	violence, accidents	0.008219178		NA	67.5	155	1.700209063	70.30690096	24.32166496	0	0.470673442	pandemic
3	Male	non-indig		spring	1917	25-29	26		circulatory system	0.208333333		NA	70	167	1.763179769	75.75001588	24.36629738	0	0.042913084	non-pandemic
2	Female	indig		fall	1920	25-29	25	AK	tb	1.25		NA	67	153	1.687614922	69.39971514	24.36749999	0	0.899669642	pandemic
4	Male	non-indig		summer	1924	20-24	22	other	violence, accidents	0.010958904	nervous system	0.010958904	67	153	1.687614922	69.39971514	24.36749999	0	0.016565478	non-pandemic
5	Male	non-indig	spring	spring	1923	55-59	58	other	circulatory system	NA		NA	67	153	1.687614922	69.39971514	24.36749999	0	0.162128273	non-pandemic
1	Male	non-indig	winter	fall	1918	30-34	34	other	violence, accidents	NA		NA	68.5	160	1.725397345	72.57486551	24.37855662	0	0.166289415	pandemic
5	Male	non-indig	spring	winter	1920	65-69	68	USA	nervous system	0.001255708		NA	68.5	160	1.725397345	72.57486551	24.37855662	0	0.318674678	pandemic
1	Male	non-indig	winter	spring	1924	25-29	26	USA	violence, accidents	NA		NA	68.5	160	1.725397345	72.57486551	24.37855662	0	0.04489572	non-pandemic
1	Male	non-indig	spring	winter	1924	65-69	67	other	nervous system	0.005479452	circulatory system	1	68.5	160	1.725397345	72.57486551	24.37855662	0	0.086894429	non-pandemic
2	Female	indig		fall	1919	40-44	44	AK	tb	NA		NA	61	127	1.536485227	57.6062995	24.40131324	0	0.862566977	pandemic
1	Male	non-indig	summer	summer	1924	70-74	71	Scand	nervous system	NA		NA	68	158	1.712803204	71.66767969	24.42915306	0	0.09254892	non-pandemic
4	Male	indig	winter	winter	1918	40-44	40	AK	tb	NA		NA	64	140	1.612050074	63.50300732	24.43640064	0	0.55026419	pandemic
4	Female	indig		winter	1918	35-39	39	AK	tb	NA		NA	64	140	1.612050074	63.50300732	24.43640064	0	0.653151549	pandemic
1	Female	indig	spring	winter	1919	35-39	39	AK	tb	3	tuberculosis	NA	64	140	1.612050074	63.50300732	24.43640064	0	0.429722217	pandemic
4	Female	indig		spring	1919	25-29	28	AK	tb	1		NA	64	140	1.612050074	63.50300732	24.43640064	0	0.698598905	pandemic
2	Female	indig		fall	1918	35-39	38	AK	p&i	NA		NA	64	140	1.612050074	63.50300732	24.43640064	1	0.875674828	pandemic
2	Male	indig		fall	1918	50-54	54	AK	p&i	NA		NA	64	140	1.612050074	63.50300732	24.43640064	1	0.775157391	pandemic
2	Male	indig		fall	1918	55-59	55		p&i	NA		NA	64	140	1.612050074	63.50300732	24.43640064	1	0.771849203	pandemic
3	Male	indig	winter	fall	1918	40-44	41	AK	p&i	0.021917808	influenza	NA	64	140	1.612050074	63.50300732	24.43640064	1	0.500221486	pandemic
1	Female	non-indig		winter	1918	25-29	26	AK	p&i	NA	pneumonia	NA	64	140	1.612050074	63.50300732	24.43640064	1	0.260102681	pandemic
5	Male	non-indig		summer	1919	35-39	35	other	violence, accidents	NA		NA	64	140	1.612050074	63.50300732	24.43640064	0	0.466706559	pandemic
3	Male	non-indig		summer	1919	25-29	27	other	violence, accidents	NA		NA	64	140	1.612050074	63.50300732	24.43640064	0	0.322418085	pandemic
1	Male	indig		spring	1921	65-69	65	AK	tb	3		NA	64	140	1.612050074	63.50300732	24.43640064	0	0.182537555	non-pandemic
1	Female	indig	fall	summer	1921	40-44	40	AK	tb	NA		NA	64	140	1.612050074	63.50300732	24.43640064	0	0.172535253	non-pandemic
1	Male	non-indig		spring	1922	35-39	37	Scand	tb	0.5		NA	64	140	1.612050074	63.50300732	24.43640064	0	0.053771481	non-pandemic
4	Male	indig		winter	1922	25-29	26	AK	tb	NA		NA	64	140	1.612050074	63.50300732	24.43640064	0	0.041986912	non-pandemic
1	Female	indig		winter	1924	15-19	19	AK	tb	1	circulatory system	NA	64	140	1.612050074	63.50300732	24.43640064	0	0.126858356	non-pandemic
4	Male	indig		summer	1924	35-39	39	AK	tb	1		NA	64	140	1.612050074	63.50300732	24.43640064	0	0.051962818	non-pandemic
1	Male	non-indig	fall	summer	1924	55-59	58	USA	p&i	0.008219178	respiratory system	0.002739726	64	140	1.612050074	63.50300732	24.43640064	1	0.075405213	non-pandemic
3	Male	non-indig		summer	1917	30-34	34		violence, accidents	NA		NA	64	140	1.612050074	63.50300732	24.43640064	0	0.04896349	non-pandemic
2	Male	indig		fall	1917	25-29	27	AK	violence, accidents	NA		NA	64	140	1.612050074	63.50300732	24.43640064	0	0.07756474	non-pandemic
3	Male	non-indig		summer	1921	65-69	65	other	violence, accidents	NA		NA	64	140	1.612050074	63.50300732	24.43640064	0	0.080676819	non-pandemic
2	Male	indig		spring	1922	65-69	67	AK	violence, accidents	NA		NA	64	140	1.612050074	63.50300732	24.43640064	0	0.143344294	non-pandemic
3	Female	indig		winter	1923	80+	80	AK	violence, accidents	NA		NA	64	140	1.612050074	63.50300732	24.43640064	0	0.283579409	non-pandemic
3	Male	non-indig	summer	winter	1924	50-54	52	Scand	violence, accidents	NA		NA	64	140	1.612050074	63.50300732	24.43640064	0	0.06556962	non-pandemic
1	Male	indig		fall	1925	25-29	28	AK	violence, accidents	NA		NA	64	140	1.612050074	63.50300732	24.43640064	0	0.105669626	non-pandemic
1	Female	non-indig	spring	summer	1924	80+	82	Scand	circulatory system	8	respiratory system	0.02739726	64	140	1.612050074	63.50300732	24.43640064	0	0.150325416	non-pandemic
1	Male	non-indig	summer	summer	1925	65-69	65		circulatory system	NA		NA	64	140	1.612050074	63.50300732	24.43640064	0	0.084241995	non-pandemic
1	Female	non-indig	summer	spring	1925	50-54	50	Scand	nervous system	0.095890411	circulatory system	1	64	140	1.612050074	63.50300732	24.43640064	0	0.092578923	non-pandemic
1	Male	non-indig		fall	1922	30-34	34	USA	nervous system	NA		NA	70.5	170	1.77577391	77.1107946	24.45343291	0	0.051212184	non-pandemic
4	Female	indig	spring	winter	1918	20-24	20		tb	NA		NA	66	149	1.662426639	67.58534351	24.4549932	0	0.729630563	pandemic
5	Male	non-indig	summer	spring	1922	60-64	62	other	circulatory system	NA		NA	74.5	190	1.87652704	86.18265279	24.47429579	0	0.171824951	non-pandemic
3	Female	indig		fall	1918	20-24	24	AK	p&i	NA		NA	63	136	1.586861792	61.68863568	24.49779288	1	0.676473036	pandemic
2	Female	indig		fall	1918	30-34	33	AK	p&i	NA		NA	48	79	1.209037556	35.83383985	24.51397651	1	0.886027992	pandemic
4	Female	indig	summer	spring	1918	30-34	33	AK	tb	NA		NA	54	100	1.36016725	45.35929094	24.51780742	0	0.679333584	pandemic
4	Female	indig	winter	spring	1918	30-34	33	AK	tb	NA		NA	54	100	1.36016725	45.35929094	24.51780742	0	0.679333584	pandemic
1	Female	indig		summer	1918	50-54	50	AK	tb	2		NA	54	100	1.36016725	45.35929094	24.51780742	0	0.380787542	pandemic
2	Female	indig		fall	1918	20-24	20	AK	p&i	NA		NA	54	100	1.36016725	45.35929094	24.51780742	1	0.90858515	pandemic
4	Female	indig		summer	1924	20-24	24	AK	tb	NA		NA	54	100	1.36016725	45.35929094	24.51780742	0	0.057340358	non-pandemic
4	Female	indig	spring	summer	1925	15-19	18	AK	tb	NA		NA	54	100	1.36016725	45.35929094	24.51780742	0	0.052009494	non-pandemic
1	Male	non-indig	summer	spring	1924	25-29	28	other	violence, accidents	NA		NA	67	154	1.687614922	69.85330805	24.52676469	0	0.046448526	non-pandemic
1	Male	indig		winter	1918	30-34	32	AK	tb	NA		NA	65	145	1.637238357	65.77097187	24.53637712	0	0.36409711	pandemic
2	Female	indig		fall	1918	35-39	38	AK	p&i	NA		NA	65	145	1.637238357	65.77097187	24.53637712	1	0.876269978	pandemic
1	Female	non-indig	fall	spring	1920	30-34	32	Scand	p&i	0.021917808	influenza	NA	65	145	1.637238357	65.77097187	24.53637712	1	0.23989499	pandemic
5	Female	indig		spring	1920	25-29	26		p&i	NA	pneumonia	NA	65	145	1.637238357	65.77097187	24.53637712	1	0.81188182	pandemic
5	Male	indig		spring	1920	60-64	62	AK	p&i	0.016438356		NA	65	145	1.637238357	65.77097187	24.53637712	1	0.591505957	pandemic
5	Male	non-indig	summer	spring	1920	65-69	67	other	p&i	NA	pneumonia	NA	65	145	1.637238357	65.77097187	24.53637712	1	0.3247229	pandemic
5	Male	non-indig		summer	1920	50-54	52	USA	violence, accidents	NA		NA	65	145	1.637238357	65.77097187	24.53637712	0	0.389621121	pandemic
4	Male	indig		spring	1924	45-49	48	AK	p&i	NA		NA	65	145	1.637238357	65.77097187	24.53637712	1	0.060185631	non-pandemic
1	Male	non-indig	fall	summer	1921	35-39	39	other	violence, accidents	NA		NA	65	145	1.637238357	65.77097187	24.53637712	0	0.055590639	non-pandemic
3	Male	non-indig	winter	spring	1921	60-64	62	other	circulatory system	NA	old age	NA	65	145	1.637238357	65.77097187	24.53637712	0	0.076987113	non-pandemic
5	Male	non-indig		spring	1923	65-69	65		circulatory system	NA		NA	65	145	1.637238357	65.77097187	24.53637712	0	0.179364185	non-pandemic
1	Male	non-indig	summer	fall	1925	50-54	53	other	circulatory system	NA		NA	71.5	176	1.800962192	79.83235206	24.61329366	0	0.069709102	non-pandemic
2	Male	indig		summer	1918	30-34	32	AK	tb	1.166666667	digestive system	0.068493151	66	150	1.662426639	68.03893642	24.61912067	0	0.840613159	pandemic
1	Male	indig		fall	1918	35-39	38	AK	tb	5		NA	66	150	1.662426639	68.03893642	24.61912067	0	0.33923687	pandemic
1	Male	indig		fall	1919	35-39	39	AK	tb	NA		NA	66	150	1.662426639	68.03893642	24.61912067	0	0.33501707	pandemic
1	Male	indig		winter	1920	50-54	50	AK	tb	NA		NA	66	150	1.662426639	68.03893642	24.61912067	0	0.290430634	pandemic
4	Male	indig		winter	1920	40-44	42	AK	tb	NA		NA	66	150	1.662426639	68.03893642	24.61912067	0	0.543310382	pandemic
2	Female	indig		fall	1918	35-39	35		p&i	NA		NA	66	150	1.662426639	68.03893642	24.61912067	1	0.882720454	pandemic
2	Female	indig		fall	1918	40-44	42	AK	p&i	NA		NA	66	150	1.662426639	68.03893642	24.61912067	1	0.868329289	pandemic
2	Female	non-indig		fall	1918	35-39	39	USA	p&i	NA	pneumonia	NA	66	150	1.662426639	68.03893642	24.61912067	1	0.718085723	pandemic
2	Female	indig		fall	1918	35-39	39		p&i	NA		NA	66	150	1.662426639	68.03893642	24.61912067	1	0.874672145	pandemic
2	Male	indig		fall	1918	45-49	45	AK	p&i	NA		NA	66	150	1.662426639	68.03893642	24.61912067	1	0.804917564	pandemic
2	Male	indig		fall	1918	40-44	40	AK	p&i	NA		NA	66	150	1.662426639	68.03893642	24.61912067	1	0.819317884	pandemic
2	Male	indig		fall	1918	50-54	54	AK	p&i	NA		NA	66	150	1.662426639	68.03893642	24.61912067	1	0.77684429	pandemic
3	Male	indig		fall	1918	20-24	22	AK	p&i	0.021917808	influenza	NA	66	150	1.662426639	68.03893642	24.61912067	1	0.591306423	pandemic
2	Male	indig		fall	1918	35-39	38	AK	p&i	NA		NA	66	150	1.662426639	68.03893642	24.61912067	1	0.824841365	pandemic
2	Female	indig		fall	1918	35-39	39	AK	p&i	NA		NA	66	150	1.662426639	68.03893642	24.61912067	1	0.874672145	pandemic
4	Female	indig		summer	1919	20-24	24	AK	p&i	NA		NA	66	150	1.662426639	68.03893642	24.61912067	1	0.716237006	pandemic
1	Male	indig		summer	1919	70-74	70	AK	p&i	0.010958904	other causes	1	66	150	1.662426639	68.03893642	24.61912067	1	0.219093885	pandemic
1	Female	non-indig	summer	spring	1920	30-34	31	Scand	p&i	0.030136986	pneumonia	NA	66	150	1.662426639	68.03893642	24.61912067	1	0.244134248	pandemic
2	Male	indig		fall	1920	45-49	46	AK	p&i	NA		NA	66	150	1.662426639	68.03893642	24.61912067	1	0.801935365	pandemic
5	Male	non-indig	spring	winter	1919	40-44	41	other	violence, accidents	NA		NA	66	150	1.662426639	68.03893642	24.61912067	0	0.441034477	pandemic
1	Male	non-indig		spring	1919	50-54	50	other	violence, accidents	NA		NA	66	150	1.662426639	68.03893642	24.61912067	0	0.129970054	pandemic
3	Male	indig	spring	summer	1920	30-34	34	AK	violence, accidents	NA		NA	66	150	1.662426639	68.03893642	24.61912067	0	0.535632501	pandemic
1	Male	non-indig		summer	1920	30-34	30	other	violence, accidents	NA		NA	66	150	1.662426639	68.03893642	24.61912067	0	0.178937529	pandemic
3	Male	non-indig		summer	1919	75-79	76	other	circulatory system	NA	circulatory system	NA	66	150	1.662426639	68.03893642	24.61912067	0	0.159997544	pandemic
3	Male	non-indig		fall	1920	50-54	53	other	circulatory system	NA		NA	66	150	1.662426639	68.03893642	24.61912067	0	0.227244515	pandemic
3	Male	non-indig		summer	1919	70-74	73	USA	nervous system	NA		NA	66	150	1.662426639	68.03893642	24.61912067	0	0.167758505	pandemic
5	Female	indig	summer	summer	1922	45-49	45	AK	tb	NA		NA	66	150	1.662426639	68.03893642	24.61912067	0	0.350742462	non-pandemic
3	Female	indig		spring	1925	20-24	24	AK	tb	NA	tuberculosis	NA	66	150	1.662426639	68.03893642	24.61912067	0	0.131384303	non-pandemic
4	Male	indig		fall	1925	50-54	50	AK	tb	NA		NA	66	150	1.662426639	68.03893642	24.61912067	0	0.062195006	non-pandemic
1	Female	indig		winter	1917	80+	80	AK	p&i	NA		NA	66	150	1.662426639	68.03893642	24.61912067	1	0.293533973	non-pandemic
3	Male	non-indig	summer	spring	1917	50-54	50	other	violence, accidents	NA		NA	66	150	1.662426639	68.03893642	24.61912067	0	0.063574062	non-pandemic
3	Male	indig		fall	1917	30-34	30	AK	violence, accidents	NA		NA	66	150	1.662426639	68.03893642	24.61912067	0	0.104601208	non-pandemic
3	Male	non-indig		fall	1917	35-39	37		violence, accidents	NA		NA	66	150	1.662426639	68.03893642	24.61912067	0	0.05149008	non-pandemic
1	Male	indig		winter	1921	70-74	70	AK	violence, accidents	NA		NA	66	150	1.662426639	68.03893642	24.61912067	0	0.195939481	non-pandemic
3	Male	non-indig		fall	1923	15-19	19	other	violence, accidents	NA		NA	66	150	1.662426639	68.03893642	24.61912067	0	0.038303561	non-pandemic
3	Male	non-indig		summer	1924	30-34	32	other	violence, accidents	0.002739726		NA	66	150	1.662426639	68.03893642	24.61912067	0	0.047447663	non-pandemic
NA	Female	indig		summer	1925	35-39	38	AK	violence, accidents	NA		NA	66	150	1.662426639	68.03893642	24.61912067	0	NA	non-pandemic
4	Male	indig	fall	spring	1917	75-79	79	AK	circulatory system	NA		NA	66	150	1.662426639	68.03893642	24.61912067	0	0.098466385	non-pandemic
3	Male	non-indig	summer	winter	1921	70-74	74	USA	circulatory system	NA	digestive system	NA	66	150	1.662426639	68.03893642	24.61912067	0	0.093046286	non-pandemic
4	Male	non-indig		summer	1921	45-49	45		circulatory system	NA		NA	66	150	1.662426639	68.03893642	24.61912067	0	0.02445667	non-pandemic
5	Male	non-indig	summer	fall	1921	80+	85	USA	circulatory system	NA		NA	66	150	1.662426639	68.03893642	24.61912067	0	0.235767337	non-pandemic
1	Male	indig		winter	1923	20-24	20	AK	circulatory system	NA		NA	66	150	1.662426639	68.03893642	24.61912067	0	0.093467285	non-pandemic
3	Male	non-indig		summer	1923	30-34	34	USA	circulatory system	NA		NA	66	150	1.662426639	68.03893642	24.61912067	0	0.049027121	non-pandemic
1	Male	non-indig		spring	1924	65-69	68	other	circulatory system	NA		NA	66	150	1.662426639	68.03893642	24.61912067	0	0.088419761	non-pandemic
5	Male	non-indig		spring	1925	70-74	70	USA	circulatory system	NA	influenza	NA	66	150	1.662426639	68.03893642	24.61912067	0	0.192465183	non-pandemic
3	Male	non-indig		fall	1921	55-59	55		nervous system	NA		NA	66	150	1.662426639	68.03893642	24.61912067	0	0.068891039	non-pandemic
1	Male	non-indig	fall	winter	1922	50-54	51	other	nervous system	0.01369863		NA	66	150	1.662426639	68.03893642	24.61912067	0	0.06751306	non-pandemic
3	Male	non-indig	summer	spring	1924	55-59	59	other	nervous system	9.51E-06		NA	66	150	1.662426639	68.03893642	24.61912067	0	0.073438069	non-pandemic
5	Male	non-indig		summer	1924	70-74	70	Scand	nervous system	NA	nervous system	NA	66	150	1.662426639	68.03893642	24.61912067	0	0.192465183	non-pandemic
4	Male	non-indig	summer	winter	1925	45-49	45	AK	circulatory system	NA		NA	57	112	1.435732097	50.80240586	24.64549018	0	0.024460694	non-pandemic
3	Female	indig		summer	1924	75-79	75	AK	circulatory system	NA	other causes	NA	59	120	1.486108662	54.43114913	24.6459959	0	0.266734806	non-pandemic
1	Male	non-indig		fall	1924	60-64	62	Scand	nervous system	0.054794521	genitourinary system	2	71	174	1.788368051	78.92516624	24.67753065	0	0.080472987	non-pandemic
2	Male	indig		fall	1918	50-54	52	AK	p&i	NA		NA	67	155	1.687614922	70.30690096	24.6860294	1	0.783868387	pandemic
3	Male	non-indig	summer	fall	1919	45-49	45	Scand	violence, accidents	NA	violence, accidents	NA	67	155	1.687614922	70.30690096	24.6860294	0	0.255468829	pandemic
5	Male	non-indig		summer	1920	50-54	52	other	circulatory system	NA	circulatory system	NA	67	155	1.687614922	70.30690096	24.6860294	0	0.391392891	pandemic
2	Male	indig		winter	1919	30-34	32	AK	nervous system	0.043835616	other infectious diseases	1	67	155	1.687614922	70.30690096	24.6860294	0	0.841043753	pandemic
1	Male	non-indig	winter	spring	1925	55-59	58	USA	p&i	0.019178082		NA	67	155	1.687614922	70.30690096	24.6860294	1	0.075529379	non-pandemic
3	Male	non-indig		fall	1917	40-44	44	USA	violence, accidents	NA		NA	67	155	1.687614922	70.30690096	24.6860294	0	0.057721641	non-pandemic
4	Male	non-indig		summer	1921	40-44	42	Scand	violence, accidents	NA		NA	67	155	1.687614922	70.30690096	24.6860294	0	0.023264519	non-pandemic
5	Male	non-indig		summer	1921	25-29	26		violence, accidents	NA	circulatory system	NA	67	155	1.687614922	70.30690096	24.6860294	0	0.100599038	non-pandemic
3	Male	non-indig		summer	1922	55-59	55	Scand	violence, accidents	1.14E-04		NA	67	155	1.687614922	70.30690096	24.6860294	0	0.068917597	non-pandemic
5	Male	non-indig		fall	1923	45-49	45	Scand	violence, accidents	NA		NA	67	155	1.687614922	70.30690096	24.6860294	0	0.134268834	non-pandemic
NA	Male	non-indig		summer	1924	60-64	63	other	violence, accidents	NA		NA	67	155	1.687614922	70.30690096	24.6860294	0	NA	non-pandemic
3	Male	non-indig		summer	1923	45-49	48		circulatory system	0.5	respiratory system	0.008219178	67	155	1.687614922	70.30690096	24.6860294	0	0.061580211	non-pandemic
1	Male	non-indig		fall	1923	50-54	50	Scand	circulatory system	NA		NA	67	155	1.687614922	70.30690096	24.6860294	0	0.066463752	non-pandemic
3	Male	non-indig	spring	fall	1924	50-54	51	USA	circulatory system	NA		NA	67	155	1.687614922	70.30690096	24.6860294	0	0.064630936	non-pandemic
1	Male	non-indig	summer	spring	1922	55-59	58	Scand	nervous system	0.010958904	nervous system	2	67	155	1.687614922	70.30690096	24.6860294	0	0.075529379	non-pandemic
1	Male	non-indig		summer	1925	50-54	54	Scand	nervous system	0.021917808		NA	67	155	1.687614922	70.30690096	24.6860294	0	0.070862766	non-pandemic
2	Male	indig	winter	winter	1918	25-29	28	AK	tb	NA		NA	68	160	1.712803204	72.57486551	24.73838285	0	0.851186915	pandemic
2	Female	indig		fall	1918	30-34	32		p&i	NA		NA	68	160	1.712803204	72.57486551	24.73838285	1	0.889013956	pandemic
3	Male	non-indig	winter	fall	1918	30-34	32	USA	p&i	0.024657534	influenza	NA	68	160	1.712803204	72.57486551	24.73838285	1	0.305385772	pandemic
2	Female	indig		fall	1918	40-44	40	AK	p&i	NA		NA	68	160	1.712803204	72.57486551	24.73838285	1	0.873210014	pandemic
2	Male	non-indig	spring	fall	1918	50-54	52	USA	p&i	0.032876712	nutritional disorders	NA	68	160	1.712803204	72.57486551	24.73838285	1	0.570236788	pandemic
1	Male	non-indig		fall	1918	20-24	22	other	p&i	0.02739726	pneumonia	NA	68	160	1.712803204	72.57486551	24.73838285	1	0.203123279	pandemic
2	Female	indig		fall	1918	30-34	34	AK	p&i	NA		NA	68	160	1.712803204	72.57486551	24.73838285	1	0.885232539	pandemic
4	Male	indig	fall	fall	1918	35-39	36	AK	p&i	NA		NA	68	160	1.712803204	72.57486551	24.73838285	1	0.572629163	pandemic
4	Male	indig		winter	1918	45-49	47	AK	p&i	0.01369863	influenza	0.016438356	68	160	1.712803204	72.57486551	24.73838285	1	0.521205424	pandemic
4	Female	indig	fall	spring	1919	30-34	33	AK	p&i	7	pregnancy and childbirth	NA	68	160	1.712803204	72.57486551	24.73838285	1	0.681686988	pandemic
1	Male	indig	fall	winter	1920	20-24	24	AK	p&i	0.021917808	pneumonia	0.005479452	68	160	1.712803204	72.57486551	24.73838285	1	0.40209994	pandemic
5	Male	non-indig		spring	1920	40-44	43		p&i	0.008219178	influenza	0.005479452	68	160	1.712803204	72.57486551	24.73838285	1	0.433123209	pandemic
5	Female	non-indig		spring	1920	30-34	31	USA	p&i	NA	pneumonia	NA	68	160	1.712803204	72.57486551	24.73838285	1	0.591405072	pandemic
5	Male	indig		spring	1920	80+	85	AK	p&i	0.02739726	influenza	NA	68	160	1.712803204	72.57486551	24.73838285	1	0.486433832	pandemic
1	Male	non-indig	winter	spring	1918	35-39	39	Scand	violence, accidents	NA		NA	68	160	1.712803204	72.57486551	24.73838285	0	0.156052362	pandemic
5	Male	non-indig		spring	1918	55-59	59		violence, accidents	NA		NA	68	160	1.712803204	72.57486551	24.73838285	0	0.36094876	pandemic
1	Male	non-indig	fall	fall	1918	35-39	36	Canada	violence, accidents	NA		NA	68	160	1.712803204	72.57486551	24.73838285	0	0.16365924	pandemic
1	Male	non-indig		winter	1919	50-54	53	other	violence, accidents	NA		NA	68	160	1.712803204	72.57486551	24.73838285	0	0.124306961	pandemic
3	Male	non-indig		spring	1920	30-34	33	Scand	violence, accidents	0.021917808		NA	68	160	1.712803204	72.57486551	24.73838285	0	0.301394983	pandemic
3	Male	non-indig		spring	1920	20-24	21	other	violence, accidents	NA		NA	68	160	1.712803204	72.57486551	24.73838285	0	0.351131971	pandemic
3	Male	non-indig		fall	1920	45-49	46	other	violence, accidents	NA		NA	68	160	1.712803204	72.57486551	24.73838285	0	0.252345161	pandemic
1	Male	non-indig		fall	1920	30-34	30	other	violence, accidents	NA		NA	68	160	1.712803204	72.57486551	24.73838285	0	0.179763392	pandemic
5	Male	non-indig	summer	fall	1919	60-64	63	Scand	circulatory system	NA	genitourinary system	NA	68	160	1.712803204	72.57486551	24.73838285	0	0.343715332	pandemic
5	Male	non-indig		summer	1920	55-59	55	Scand	circulatory system	NA		NA	68	160	1.712803204	72.57486551	24.73838285	0	0.378547856	pandemic
1	Male	non-indig	spring	winter	1919	75-79	79	other	nervous system	0.005479452		NA	68	160	1.712803204	72.57486551	24.73838285	0	0.079935696	pandemic
1	Male	non-indig		fall	1920	55-59	59	Scand	nervous system	NA	genitourinary system	NA	68	160	1.712803204	72.57486551	24.73838285	0	0.112489552	pandemic
5	Male	non-indig	fall	winter	1917	50-54	54	USA	tb	NA	respiratory system	NA	68	160	1.712803204	72.57486551	24.73838285	0	0.153343844	non-pandemic
2	Male	indig		summer	1921	20-24	23	AK	tb	NA		NA	68	160	1.712803204	72.57486551	24.73838285	0	0.0729222	non-pandemic
1	Male	indig		fall	1922	65-69	68	AK	tb	NA		NA	68	160	1.712803204	72.57486551	24.73838285	0	0.190684505	non-pandemic
1	Male	indig		fall	1924	75-79	75	AK	tb	5		NA	68	160	1.712803204	72.57486551	24.73838285	0	0.209963076	non-pandemic
5	Male	non-indig	spring	fall	1917	65-69	66	other	p&i	0.002739726	digestive system	NA	68	160	1.712803204	72.57486551	24.73838285	1	0.182101109	non-pandemic
1	Male	non-indig		summer	1925	55-59	55		p&i	0.024657534	other causes	NA	68	160	1.712803204	72.57486551	24.73838285	1	0.072023341	non-pandemic
1	Male	indig		winter	1921	35-39	35	AK	violence, accidents	NA		NA	68	160	1.712803204	72.57486551	24.73838285	0	0.117817145	non-pandemic
4	Male	non-indig	winter	spring	1922	20-24	21	other	violence, accidents	NA		NA	68	160	1.712803204	72.57486551	24.73838285	0	0.016330489	non-pandemic
1	Male	non-indig		fall	1922	60-64	60		violence, accidents	NA		NA	68	160	1.712803204	72.57486551	24.73838285	0	0.077988118	non-pandemic
3	Male	non-indig		winter	1922	35-39	38	Scand	violence, accidents	NA		NA	68	160	1.712803204	72.57486551	24.73838285	0	0.052371791	non-pandemic
1	Male	non-indig		summer	1923	30-34	32		violence, accidents	NA		NA	68	160	1.712803204	72.57486551	24.73838285	0	0.049656985	non-pandemic
1	Male	non-indig		summer	1924	35-39	38	Canada	violence, accidents	NA		NA	68	160	1.712803204	72.57486551	24.73838285	0	0.054760651	non-pandemic
5	Male	non-indig		winter	1925	20-24	21	other	violence, accidents	NA		NA	68	160	1.712803204	72.57486551	24.73838285	0	0.093104147	non-pandemic
4	Male	non-indig		summer	1922	55-59	58	other	circulatory system	NA		NA	68	160	1.712803204	72.57486551	24.73838285	0	0.030420452	non-pandemic
1	Male	non-indig	winter	spring	1924	70-74	72	Canada	circulatory system	0.002739726	circulatory system	0.5	68	160	1.712803204	72.57486551	24.73838285	0	0.094185665	non-pandemic
5	Male	non-indig		spring	1924	65-69	68	Canada	circulatory system	NA	circulatory system	NA	68	160	1.712803204	72.57486551	24.73838285	0	0.187281682	non-pandemic
1	Female	indig		spring	1924	45-49	45	AK	circulatory system	NA		NA	68	160	1.712803204	72.57486551	24.73838285	0	0.185475973	non-pandemic
1	Male	non-indig	winter	spring	1925	50-54	52		circulatory system	NA	other causes	NA	68	160	1.712803204	72.57486551	24.73838285	0	0.068649288	non-pandemic
1	Male	non-indig		fall	1925	55-59	59	Scand	circulatory system	NA		NA	68	160	1.712803204	72.57486551	24.73838285	0	0.076760069	non-pandemic
3	Male	non-indig		fall	1921	35-39	37	other	nervous system	0.083333333		NA	68	160	1.712803204	72.57486551	24.73838285	0	0.051524571	non-pandemic
5	Male	non-indig	summer	spring	1923	65-69	68	USA	nervous system	0.416666667	circulatory system	2	68	160	1.712803204	72.57486551	24.73838285	0	0.187281682	non-pandemic
5	Male	non-indig		spring	1923	30-34	32		nervous system	0.001369863		NA	68	160	1.712803204	72.57486551	24.73838285	0	0.110359271	non-pandemic
5	Male	non-indig		summer	1924	65-69	68		nervous system	NA		NA	68	160	1.712803204	72.57486551	24.73838285	0	0.187281682	non-pandemic
1	Male	non-indig		fall	1918	35-39	38	AK	p&i	0.01369863	influenza	0.024657534	69	165	1.737991486	74.84283006	24.77735321	1	0.158783986	pandemic
3	Male	non-indig	spring	fall	1918	20-24	22	USA	p&i	0.019178082		NA	69	165	1.737991486	74.84283006	24.77735321	1	0.347229819	pandemic
3	Male	non-indig		fall	1918	35-39	37	Scand	p&i	0.010958904	influenza	NA	69	165	1.737991486	74.84283006	24.77735321	1	0.286083131	pandemic
3	Male	non-indig		spring	1918	30-34	34	other	violence, accidents	NA		NA	69	165	1.737991486	74.84283006	24.77735321	0	0.297791891	pandemic
1	Male	non-indig	winter	fall	1918	40-44	40	other	violence, accidents	NA		NA	69	165	1.737991486	74.84283006	24.77735321	0	0.153804267	pandemic
1	Male	non-indig		winter	1919	35-39	35	AK	violence, accidents	NA		NA	69	165	1.737991486	74.84283006	24.77735321	0	0.166497748	pandemic
3	Male	non-indig		summer	1919	20-24	22		violence, accidents	NA	violence, accidents	NA	69	165	1.737991486	74.84283006	24.77735321	0	0.347229819	pandemic
3	Male	non-indig		spring	1920	40-44	42	Scand	violence, accidents	NA		NA	69	165	1.737991486	74.84283006	24.77735321	0	0.267195302	pandemic
1	Male	non-indig		winter	1920	45-49	48	USA	nervous system	NA		NA	69	165	1.737991486	74.84283006	24.77735321	0	0.135154263	pandemic
1	Male	non-indig		winter	1917	25-29	29	Scand	violence, accidents	NA		NA	69	165	1.737991486	74.84283006	24.77735321	0	0.04728632	non-pandemic
2	Male	non-indig	spring	fall	1917	30-34	32	Scand	violence, accidents	0.008219178		NA	69	165	1.737991486	74.84283006	24.77735321	0	0.03645895	non-pandemic
3	Male	non-indig		fall	1917	30-34	30	other	violence, accidents	NA	other causes	NA	69	165	1.737991486	74.84283006	24.77735321	0	0.04595631	non-pandemic
NA	Male	non-indig		summer	1924	30-34	30		violence, accidents	NA		NA	69	165	1.737991486	74.84283006	24.77735321	0	NA	non-pandemic
1	Male	indig	fall	spring	1925	20-24	23	AK	circulatory system	NA		NA	69	165	1.737991486	74.84283006	24.77735321	0	0.09801287	non-pandemic
1	Male	non-indig	summer	winter	1917	65-69	65	USA	nervous system	NA		NA	69	165	1.737991486	74.84283006	24.77735321	0	0.084417358	non-pandemic
NA	Male	non-indig		winter	1923	55-59	57	Scand	nervous system	NA	other causes	NA	69	165	1.737991486	74.84283006	24.77735321	0	NA	non-pandemic
1	Male	non-indig		summer	1924	60-64	60		nervous system	NA		NA	69	165	1.737991486	74.84283006	24.77735321	0	0.078002454	non-pandemic
1	Male	non-indig	fall	spring	1925	45-49	49	Canada	nervous system	0.002739726		NA	69	165	1.737991486	74.84283006	24.77735321	0	0.065434345	non-pandemic
4	Male	indig	winter	fall	1918	40-44	40	AK	p&i	NA		NA	64	142	1.612050074	64.41019314	24.78549208	1	0.554560893	pandemic
NA	Male	non-indig		summer	1925	45-49	45	other	circulatory system	NA		NA	64	142	1.612050074	64.41019314	24.78549208	0	NA	non-pandemic
2	Male	indig		fall	1918	40-44	40	AK	p&i	NA		NA	70	170	1.763179769	77.1107946	24.80401529	1	0.82056693	pandemic
2	Male	indig		fall	1918	45-49	45	AK	p&i	NA		NA	70	170	1.763179769	77.1107946	24.80401529	1	0.806242617	pandemic
1	Male	indig		spring	1920	35-39	35	AK	p&i	0.01369863	circulatory system	NA	70	170	1.763179769	77.1107946	24.80401529	1	0.35398061	pandemic
3	Male	non-indig		spring	1918	20-24	24	Scand	violence, accidents	NA		NA	70	170	1.763179769	77.1107946	24.80401529	0	0.338974575	pandemic
1	Male	non-indig	spring	fall	1918	55-59	55	other	violence, accidents	NA		NA	70	170	1.763179769	77.1107946	24.80401529	0	0.120555678	pandemic
1	Male	non-indig		fall	1918	65-69	67		violence, accidents	NA		NA	70	170	1.763179769	77.1107946	24.80401529	0	0.098520273	pandemic
3	Male	non-indig		spring	1920	45-49	45		violence, accidents	NA		NA	70	170	1.763179769	77.1107946	24.80401529	0	0.256467342	pandemic
4	Male	non-indig	summer	summer	1919	70-74	71	Scand	circulatory system	NA		NA	70	170	1.763179769	77.1107946	24.80401529	0	0.202070822	pandemic
1	Male	non-indig	spring	summer	1920	50-54	52	USA	circulatory system	NA	influenza	0.02739726	70	170	1.763179769	77.1107946	24.80401529	0	0.126691997	pandemic
3	Male	non-indig		summer	1920	60-64	63	Scand	circulatory system	0.25		NA	70	170	1.763179769	77.1107946	24.80401529	0	0.197133648	pandemic
3	Male	non-indig		fall	1920	55-59	57	USA	circulatory system	NA	circulatory system	NA	70	170	1.763179769	77.1107946	24.80401529	0	0.215682242	pandemic
1	Male	non-indig		summer	1920	60-64	63	USA	circulatory system	NA		NA	70	170	1.763179769	77.1107946	24.80401529	0	0.105434993	pandemic
5	Female	non-indig		spring	1919	75-79	78	USA	nervous system	NA		NA	70	170	1.763179769	77.1107946	24.80401529	0	0.374050824	pandemic
1	Male	non-indig		spring	1923	35-39	39	USA	tb	0.5	genitourinary system	0.02739726	70	170	1.763179769	77.1107946	24.80401529	0	0.055675144	non-pandemic
3	Male	non-indig		fall	1923	20-24	22		p&i	0.002739726	respiratory system	NA	70	170	1.763179769	77.1107946	24.80401529	1	0.040290526	non-pandemic
2	Male	non-indig		winter	1917	35-39	39	Scand	violence, accidents	0.001369863	circulatory system	NA	70	170	1.763179769	77.1107946	24.80401529	0	0.040938668	non-pandemic
4	Male	non-indig		spring	1921	50-54	50	Scand	violence, accidents	NA		NA	70	170	1.763179769	77.1107946	24.80401529	0	0.026621756	non-pandemic
1	Male	non-indig		summer	1921	55-59	56	other	violence, accidents	NA		NA	70	170	1.763179769	77.1107946	24.80401529	0	0.073203792	non-pandemic
5	Male	non-indig	summer	fall	1923	45-49	48	USA	violence, accidents	NA	digestive system	0.25	70	170	1.763179769	77.1107946	24.80401529	0	0.140456616	non-pandemic
3	Male	non-indig	summer	winter	1923	25-29	29	Scand	violence, accidents	NA		NA	70	170	1.763179769	77.1107946	24.80401529	0	0.045213429	non-pandemic
1	Male	non-indig		spring	1924	45-49	45		circulatory system	NA		NA	70	170	1.763179769	77.1107946	24.80401529	0	0.061357411	non-pandemic
1	Male	non-indig	spring	spring	1922	45-49	48	USA	nervous system	NA		NA	70	170	1.763179769	77.1107946	24.80401529	0	0.064397856	non-pandemic
1	Male	non-indig	winter	fall	1918	25-29	27	USA	violence, accidents	0.005479452		NA	74	190	1.863932898	86.18265279	24.80614686	0	0.188717784	pandemic
5	Male	non-indig		spring	1921	55-59	58	USA	violence, accidents	NA		NA	74	190	1.863932898	86.18265279	24.80614686	0	0.162538096	non-pandemic
1	Male	non-indig		winter	1925	60-64	63	other	violence, accidents	NA		NA	74	190	1.863932898	86.18265279	24.80614686	0	0.081806157	non-pandemic
1	Male	non-indig		spring	1920	25-29	27	other	p&i	NA	pneumonia	NA	71	175	1.788368051	79.37875915	24.81935554	1	0.18880232	pandemic
5	Male	non-indig		spring	1922	45-49	49	other	p&i	0.038356164		NA	71	175	1.788368051	79.37875915	24.81935554	1	0.14255495	non-pandemic
2	Male	non-indig		fall	1917	40-44	41	Scand	violence, accidents	NA		NA	71	175	1.788368051	79.37875915	24.81935554	0	0.042313919	non-pandemic
5	Male	non-indig		fall	1924	25-29	29	USA	violence, accidents	NA		NA	71	175	1.788368051	79.37875915	24.81935554	0	0.105430717	non-pandemic
1	Male	non-indig	fall	fall	1924	40-44	44	Scand	circulatory system	0.032876712		NA	71	175	1.788368051	79.37875915	24.81935554	0	0.060378072	non-pandemic
5	Female	indig		spring	1920	30-34	32	AK	tb	NA		NA	60	125	1.511296945	56.69911368	24.82428001	0	0.796168791	pandemic
1	Female	indig		summer	1920	40-44	40	AK	tb	8		NA	60	125	1.511296945	56.69911368	24.82428001	0	0.429753535	pandemic
4	Male	indig	fall	fall	1920	40-44	42	AK	tb	0.02739726		NA	60	125	1.511296945	56.69911368	24.82428001	0	0.545618517	pandemic
2	Female	indig		fall	1918	45-49	49	AK	p&i	NA		NA	60	125	1.511296945	56.69911368	24.82428001	1	0.853633923	pandemic
4	Male	indig		spring	1919	35-39	35	AK	p&i	0.008219178	pneumonia	NA	60	125	1.511296945	56.69911368	24.82428001	1	0.578145308	pandemic
1	Male	non-indig		fall	1920	25-29	26	other	violence, accidents	NA		NA	60	125	1.511296945	56.69911368	24.82428001	0	0.191743009	pandemic
4	Male	indig	spring	summer	1917	55-59	59	AK	tb	0.021917808		NA	60	125	1.511296945	56.69911368	24.82428001	0	0.071936538	non-pandemic
4	Male	indig	fall	spring	1923	50-54	51	AK	tb	0.5		NA	60	125	1.511296945	56.69911368	24.82428001	0	0.063272637	non-pandemic
4	Female	indig	spring	summer	1925	55-59	58	AK	tb	0.166666667		NA	60	125	1.511296945	56.69911368	24.82428001	0	0.098592596	non-pandemic
2	Female	indig		fall	1925	60-64	60	AK	tb	NA		NA	60	125	1.511296945	56.69911368	24.82428001	0	0.175931495	non-pandemic
1	Male	indig		fall	1923	65-69	65	AK	p&i	0.038356164		NA	60	125	1.511296945	56.69911368	24.82428001	1	0.182909508	non-pandemic
5	Female	indig		summer	1925	60-64	63	AK	p&i	0.01369863	old age	NA	60	125	1.511296945	56.69911368	24.82428001	1	0.424335831	non-pandemic
4	Female	indig	winter	spring	1921	40-44	40		violence, accidents	NA		NA	60	125	1.511296945	56.69911368	24.82428001	0	0.074287978	non-pandemic
2	Male	non-indig	summer	fall	1917	45-49	48	other	circulatory system	NA		NA	60	125	1.511296945	56.69911368	24.82428001	0	0.047472817	non-pandemic
3	Male	non-indig		spring	1917	60-64	64		nervous system	NA		NA	60	125	1.511296945	56.69911368	24.82428001	0	0.079592352	non-pandemic
2	Male	indig		fall	1918	50-54	50		p&i	NA		NA	72	180	1.813556334	81.6467237	24.82428001	1	0.791205716	pandemic
3	Male	non-indig		fall	1918	35-39	37		p&i	0.019178082	tuberculosis	NA	72	180	1.813556334	81.6467237	24.82428001	1	0.286488318	pandemic
2	Female	indig		fall	1918	45-49	45	AK	p&i	NA		NA	72	180	1.813556334	81.6467237	24.82428001	1	0.862821377	pandemic
3	Male	non-indig		fall	1918	35-39	38		p&i	NA	influenza	NA	72	180	1.813556334	81.6467237	24.82428001	1	0.282643994	pandemic
2	Male	indig		fall	1918	25-29	25	AK	p&i	NA		NA	72	180	1.813556334	81.6467237	24.82428001	1	0.858669734	pandemic
5	Male	non-indig		spring	1920	55-59	57	USA	p&i	0.010958904	influenza	0.002739726	72	180	1.813556334	81.6467237	24.82428001	1	0.370566458	pandemic
5	Male	non-indig		spring	1920	30-34	34	other	p&i	0.02739726		NA	72	180	1.813556334	81.6467237	24.82428001	1	0.476148815	pandemic
3	Male	non-indig		winter	1918	35-39	37		violence, accidents	NA		NA	72	180	1.813556334	81.6467237	24.82428001	0	0.286488318	pandemic
2	Male	non-indig	winter	spring	1918	50-54	51	Scand	violence, accidents	NA		NA	72	180	1.813556334	81.6467237	24.82428001	0	0.575760936	pandemic
1	Male	non-indig		summer	1920	35-39	36	USA	violence, accidents	NA		NA	72	180	1.813556334	81.6467237	24.82428001	0	0.164165627	pandemic
5	Male	indig		spring	1918	45-49	49	AK	nervous system	NA		NA	72	180	1.813556334	81.6467237	24.82428001	0	0.652309638	pandemic
5	Male	non-indig	summer	summer	1920	60-64	60	other	nervous system	0.005479452		NA	72	180	1.813556334	81.6467237	24.82428001	0	0.357452872	pandemic
1	Male	indig	winter	fall	1923	25-29	28	AK	tb	0.916666667		NA	72	180	1.813556334	81.6467237	24.82428001	0	0.105905239	non-pandemic
2	Male	non-indig	summer	spring	1925	55-59	57	USA	tb	1	digestive system	0.5	72	180	1.813556334	81.6467237	24.82428001	0	0.054985283	non-pandemic
1	Male	non-indig		spring	1917	50-54	53	USA	violence, accidents	NA		NA	72	180	1.813556334	81.6467237	24.82428001	0	0.069784579	non-pandemic
1	Male	non-indig		summer	1917	45-49	46	other	violence, accidents	NA		NA	72	180	1.813556334	81.6467237	24.82428001	0	0.062361072	non-pandemic
1	Male	non-indig		winter	1921	20-24	24	USA	violence, accidents	0.008219178		NA	72	180	1.813556334	81.6467237	24.82428001	0	0.043567933	non-pandemic
2	Male	indig		fall	1922	45-49	45		violence, accidents	NA		NA	72	180	1.813556334	81.6467237	24.82428001	0	0.103052327	non-pandemic
2	Male	non-indig		fall	1925	20-24	23		violence, accidents	NA		NA	72	180	1.813556334	81.6467237	24.82428001	0	0.031400273	non-pandemic
5	Male	non-indig		spring	1917	55-59	58		circulatory system	NA	digestive system	NA	72	180	1.813556334	81.6467237	24.82428001	0	0.162549296	non-pandemic
1	Male	non-indig	spring	winter	1917	75-79	78	Scand	circulatory system	7	respiratory system	0.02739726	72	180	1.813556334	81.6467237	24.82428001	0	0.103406972	non-pandemic
1	Male	non-indig	fall	winter	1923	80+	88	USA	circulatory system	NA		NA	72	180	1.813556334	81.6467237	24.82428001	0	0.12047918	non-pandemic
4	Male	non-indig		summer	1923	45-49	48	Scand	circulatory system	NA	circulatory system	NA	72	180	1.813556334	81.6467237	24.82428001	0	0.02574688	non-pandemic
NA	Male	non-indig	spring	spring	1924	60-64	62	USA	circulatory system	0.166666667	other causes	0.166666667	72	180	1.813556334	81.6467237	24.82428001	0	NA	non-pandemic
3	Male	non-indig	spring	summer	1925	55-59	55	Scand	circulatory system	0.333333333		NA	72	180	1.813556334	81.6467237	24.82428001	0	0.068963243	non-pandemic
1	Male	non-indig		summer	1921	55-59	55	Scand	nervous system	NA		NA	72	180	1.813556334	81.6467237	24.82428001	0	0.072051355	non-pandemic
1	Male	non-indig	fall	spring	1923	50-54	52	USA	nervous system	NA		NA	72	180	1.813556334	81.6467237	24.82428001	0	0.068676087	non-pandemic
5	Male	non-indig		fall	1925	55-59	55		nervous system	NA		NA	72	180	1.813556334	81.6467237	24.82428001	0	0.155645703	non-pandemic
1	Male	non-indig	fall	fall	1918	30-34	30	USA	violence, accidents	NA		NA	65.5	149	1.649832498	67.58534351	24.82977691	0	0.180342375	pandemic
2	Male	non-indig	spring	spring	1917	40-44	43	Canada	violence, accidents	0.016438356	other infectious diseases	0.008219178	69.5	168	1.750585628	76.20360879	24.8661656	0	0.04373867	non-pandemic
1	Male	non-indig	fall	fall	1918	35-39	37	other	violence, accidents	NA		NA	74.25	192	1.870229969	87.08983861	24.89874525	0	0.161994082	pandemic
1	Female	non-indig	spring	spring	1917	15-19	19	USA	circulatory system	NA	other infectious diseases	NA	64.5	145	1.624644216	65.77097187	24.91826052	0	0.056627216	non-pandemic
2	Male	non-indig		winter	1917	65-69	69		violence, accidents	NA	violence, accidents	NA	71	176	1.788368051	79.83235206	24.96118043	0	0.066783287	non-pandemic
2	Female	indig		winter	1918	40-44	44	AK	p&i	NA		NA	61	130	1.536485227	58.96707823	24.97772222	1	0.865727682	pandemic
3	Female	indig		spring	1917	35-39	38	AK	tb	1		NA	65	148	1.637238357	67.1317506	25.0440263	0	0.161640626	non-pandemic
3	Male	non-indig		summer	1925	60-64	61	Scand	violence, accidents	NA		NA	65	148	1.637238357	67.1317506	25.0440263	0	0.07594439	non-pandemic
1	Male	non-indig	winter	fall	1918	25-29	25	AK	p&i	0.008219178	influenza	0.010958904	66.5	155	1.67502078	70.30690096	25.05864345	1	0.196045214	pandemic
4	Female	indig		spring	1923	15-19	19	AK	tb	NA		NA	56	110	1.410543815	49.89522004	25.07758899	0	0.052996917	non-pandemic
2	Male	non-indig	fall	fall	1918	25-29	29		p&i	0.008219178		NA	67.5	160	1.700209063	72.57486551	25.1062348	1	0.675017972	pandemic
5	Male	non-indig	fall	summer	1918	40-44	43	USA	violence, accidents	NA		NA	67.5	160	1.700209063	72.57486551	25.1062348	0	0.436524861	pandemic
1	Male	non-indig		fall	1918	15-19	18		violence, accidents	NA		NA	67.5	160	1.700209063	72.57486551	25.1062348	0	0.217973893	pandemic
3	Male	non-indig	spring	winter	1920	25-29	28	other	violence, accidents	0.001369863	violence, accidents	NA	67.5	160	1.700209063	72.57486551	25.1062348	0	0.324666808	pandemic
3	Male	non-indig		summer	1920	35-39	38	Scand	violence, accidents	NA		NA	67.5	160	1.700209063	72.57486551	25.1062348	0	0.284705855	pandemic
1	Male	indig		winter	1918	60-64	60	Canada	circulatory system	NA		NA	67.5	160	1.700209063	72.57486551	25.1062348	0	0.25679934	pandemic
3	Male	non-indig	winter	winter	1923	40-44	40	USA	circulatory system	0.04109589	digestive system	NA	67.5	160	1.700209063	72.57486551	25.1062348	0	0.054171287	non-pandemic
3	Male	non-indig		fall	1924	20-24	24	Scand	circulatory system	NA		NA	67.5	160	1.700209063	72.57486551	25.1062348	0	0.041680114	non-pandemic
4	Female	indig	spring	spring	1918	25-29	28	AK	p&i	0.166666667		NA	62	135	1.561673509	61.23504277	25.1084289	1	0.704716528	pandemic
1	Female	non-indig	summer	fall	1918	30-34	33	Scand	p&i	0.010958904	influenza	NA	62	135	1.561673509	61.23504277	25.1084289	1	0.240783031	pandemic
3	Male	indig		summer	1918	45-49	48	AK	violence, accidents	NA		NA	62	135	1.561673509	61.23504277	25.1084289	0	0.474504513	pandemic
1	Male	non-indig	fall	fall	1920	70-74	70	other	circulatory system	NA	respiratory system	NA	62	135	1.561673509	61.23504277	25.1084289	0	0.094544767	pandemic
1	Female	indig		winter	1917	20-24	20	AK	tb	NA		NA	62	135	1.561673509	61.23504277	25.1084289	0	0.129152764	non-pandemic
1	Female	indig		fall	1923	45-49	48	AK	tb	0.5		NA	62	135	1.561673509	61.23504277	25.1084289	0	0.193599587	non-pandemic
3	Female	indig	fall	fall	1925	55-59	57	AK	tb	NA		NA	62	135	1.561673509	61.23504277	25.1084289	0	0.210969771	non-pandemic
1	Male	non-indig		fall	1925	35-39	37	other	circulatory system	9.13E-04	digestive system	NA	68.5	165	1.725397345	74.84283006	25.14038651	0	0.053944758	non-pandemic
1	Male	non-indig	fall	fall	1918	45-49	46	other	violence, accidents	NA		NA	73.5	190	1.851338757	86.18265279	25.14479342	0	0.14123364	pandemic
5	Male	indig		spring	1923	60-64	60	AK	p&i	0.024657534		NA	71.5	180	1.800962192	81.6467237	25.1726867	1	0.328005875	non-pandemic
4	Male	indig		fall	1924	15-19	19	AK	violence, accidents	NA		NA	53	99	1.334978968	44.90569803	25.19721864	0	0.037526335	non-pandemic
1	Female	indig	summer	fall	1918	25-29	25	USA	p&i	NA	circulatory system	0.01369863	63	140	1.586861792	63.50300732	25.2183162	1	0.503437168	pandemic
2	Female	indig		fall	1918	50-54	51	AK	p&i	NA		NA	63	140	1.586861792	63.50300732	25.2183162	1	0.850558137	pandemic
2	Female	indig		fall	1918	40-44	40	USA	p&i	NA		NA	63	140	1.586861792	63.50300732	25.2183162	1	0.875086247	pandemic
2	Male	indig		fall	1918	55-59	57	AK	p&i	NA		NA	63	140	1.586861792	63.50300732	25.2183162	1	0.77089769	pandemic
4	Female	indig		spring	1919	20-24	23	AK	p&i	NA		NA	63	140	1.586861792	63.50300732	25.2183162	1	0.724605116	pandemic
4	Female	indig	summer	summer	1918	35-39	35	AK	circulatory system	NA	other infectious diseases	NA	63	140	1.586861792	63.50300732	25.2183162	0	0.677176052	pandemic
4	Male	indig		winter	1925	35-39	36	AK	tb	NA		NA	63	140	1.586861792	63.50300732	25.2183162	0	0.049642095	non-pandemic
3	Female	non-indig	summer	summer	1922	75-79	76	USA	nervous system	0.002739726		NA	63	140	1.586861792	63.50300732	25.2183162	0	0.132512754	non-pandemic
1	Male	non-indig	spring	winter	1924	40-44	44	Scand	violence, accidents	NA		NA	69	168	1.737991486	76.20360879	25.22785054	0	0.060435453	non-pandemic
2	Male	indig		fall	1918	35-39	35	AK	p&i	NA		NA	64	145	1.612050074	65.77097187	25.30912923	1	0.836318238	pandemic
2	Male	indig		fall	1918	35-39	36		p&i	NA		NA	64	145	1.612050074	65.77097187	25.30912923	1	0.833716893	pandemic
3	Female	non-indig	fall	spring	1917	20-24	22	Canada	circulatory system	0.019178082		NA	64	145	1.612050074	65.77097187	25.30912923	0	0.056900499	non-pandemic
4	Male	non-indig		summer	1922	50-54	51		circulatory system	NA	respiratory system	NA	64	145	1.612050074	65.77097187	25.30912923	0	0.027099882	non-pandemic
1	Female	non-indig	summer	spring	1923	45-49	49	USA	circulatory system	NA		NA	64	145	1.612050074	65.77097187	25.30912923	0	0.091433141	non-pandemic
3	Male	non-indig		summer	1924	50-54	53	other	circulatory system	NA		NA	64	145	1.612050074	65.77097187	25.30912923	0	0.066848784	non-pandemic
3	Male	non-indig	summer	fall	1924	15-19	19	USA	violence, accidents	NA		NA	69.25	170	1.744288557	77.1107946	25.34419579	0	0.03838121	non-pandemic
3	Male	non-indig	summer	spring	1921	30-34	30	USA	violence, accidents	NA		NA	72	184	1.813556334	83.46109534	25.37593068	0	0.046007899	non-pandemic
4	Male	indig	fall	fall	1918	60-64	60	AK	tb	NA		NA	65	150	1.637238357	68.03893642	25.38245909	0	0.465141394	pandemic
2	Male	indig		fall	1918	35-39	39		p&i	NA		NA	65	150	1.637238357	68.03893642	25.38245909	1	0.825947352	pandemic
2	Female	indig		fall	1918	40-44	44		p&i	NA		NA	65	150	1.637238357	68.03893642	25.38245909	1	0.867042438	pandemic
3	Female	non-indig	winter	winter	1918	30-34	33	Scand	p&i	0.021917808		NA	65	150	1.637238357	68.03893642	25.38245909	1	0.399531456	pandemic
3	Male	non-indig	summer	spring	1920	30-34	31	other	violence, accidents	NA		NA	65	150	1.637238357	68.03893642	25.38245909	0	0.313899414	pandemic
5	Female	non-indig	spring	spring	1919	70-74	70	Scand	nervous system	0.024657534		NA	65	150	1.637238357	68.03893642	25.38245909	0	0.414421635	pandemic
2	Male	indig		spring	1924	30-34	30	AK	tb	1	tuberculosis	0.5	65	150	1.637238357	68.03893642	25.38245909	0	0.081596186	non-pandemic
4	Male	indig		summer	1924	45-49	45	AK	tb	0.5		NA	65	150	1.637238357	68.03893642	25.38245909	0	0.057475298	non-pandemic
5	Male	indig		spring	1925	45-49	47	AK	p&i	NA		NA	65	150	1.637238357	68.03893642	25.38245909	1	0.280727913	non-pandemic
5	Male	indig		summer	1925	55-59	55	AK	p&i	0.019178082	pneumonia	0.008219178	65	150	1.637238357	68.03893642	25.38245909	1	0.309334955	non-pandemic
1	Male	non-indig		winter	1917	50-54	54	AK	violence, accidents	NA		NA	65	150	1.637238357	68.03893642	25.38245909	0	0.070972219	non-pandemic
1	Male	non-indig	spring	winter	1917	40-44	44	other	violence, accidents	NA		NA	65	150	1.637238357	68.03893642	25.38245909	0	0.060433244	non-pandemic
1	Female	non-indig		fall	1923	20-24	22	USA	violence, accidents	NA		NA	65	150	1.637238357	68.03893642	25.38245909	0	0.059480347	non-pandemic
2	Male	indig		summer	1924	45-49	45	AK	violence, accidents	0.008219178		NA	65	150	1.637238357	68.03893642	25.38245909	0	0.103140177	non-pandemic
2	Male	non-indig	fall	fall	1925	30-34	33		violence, accidents	NA		NA	65	150	1.637238357	68.03893642	25.38245909	0	0.037109904	non-pandemic
1	Male	non-indig		winter	1917	55-59	55	other	circulatory system	NA		NA	65	150	1.637238357	68.03893642	25.38245909	0	0.072114903	non-pandemic
5	Male	non-indig	winter	fall	1923	65-69	67	other	circulatory system	2	circulatory system	3	65	150	1.637238357	68.03893642	25.38245909	0	0.184883587	non-pandemic
3	Male	non-indig	spring	fall	1922	50-54	52		nervous system	NA		NA	65	150	1.637238357	68.03893642	25.38245909	0	0.065780753	non-pandemic
1	Female	non-indig		fall	1924	60-64	62		nervous system	NA		NA	65	150	1.637238357	68.03893642	25.38245909	0	0.111781764	non-pandemic
1	Male	non-indig	fall	fall	1918	50-54	52	USA	violence, accidents	NA		NA	71	179	1.788368051	81.19313079	25.38665509	0	0.128717584	pandemic
4	Male	indig		spring	1919	30-34	31	AK	p&i	NA	pneumonia	NA	60	128	1.511296945	58.05989241	25.42006273	1	0.600777428	pandemic
2	Male	indig		fall	1918	45-49	48	AK	p&i	NA		NA	66	155	1.662426639	70.30690096	25.43975803	1	0.800330437	pandemic
4	Male	indig	winter	winter	1919	25-29	25	AK	p&i	NA		NA	66	155	1.662426639	70.30690096	25.43975803	1	0.627704379	pandemic
1	Male	non-indig	fall	fall	1918	40-44	40	USA	violence, accidents	NA		NA	66	155	1.662426639	70.30690096	25.43975803	0	0.156474033	pandemic
1	Male	non-indig	summer	winter	1919	25-29	27	AK	violence, accidents	NA		NA	66	155	1.662426639	70.30690096	25.43975803	0	0.191666026	pandemic
3	Female	non-indig	fall	spring	1920	35-39	35	USA	violence, accidents	0.010958904	other causes	NA	66	155	1.662426639	70.30690096	25.43975803	0	0.390776669	pandemic
4	Male	non-indig		summer	1920	30-34	30	Scand	violence, accidents	NA		NA	66	155	1.662426639	70.30690096	25.43975803	0	0.358940822	pandemic
2	Male	indig		spring	1921	25-29	27	AK	violence, accidents	NA		NA	66	155	1.662426639	70.30690096	25.43975803	0	0.077806129	non-pandemic
5	Male	non-indig	summer	fall	1921	65-69	65	Canada	violence, accidents	NA		NA	66	155	1.662426639	70.30690096	25.43975803	0	0.179744091	non-pandemic
3	Male	non-indig		winter	1921	30-34	32		violence, accidents	NA		NA	66	155	1.662426639	70.30690096	25.43975803	0	0.047538289	non-pandemic
3	Male	non-indig	summer	fall	1924	35-39	38	USA	violence, accidents	NA		NA	66	155	1.662426639	70.30690096	25.43975803	0	0.052436214	non-pandemic
1	Male	indig		spring	1923	20-24	22	USA	circulatory system	0.5	circulatory system	NA	66	155	1.662426639	70.30690096	25.43975803	0	0.096598278	non-pandemic
3	Male	non-indig	fall	fall	1924	25-29	28	other	violence, accidents	NA		NA	68.5	167	1.725397345	75.75001588	25.44511847	0	0.044517483	non-pandemic
3	Male	indig		spring	1918	25-29	29	AK	tb	0.5	pneumonia	NA	67	160	1.687614922	72.57486551	25.48235293	0	0.566024667	pandemic
2	Male	indig		fall	1918	30-34	34	AK	p&i	NA		NA	67	160	1.687614922	72.57486551	25.48235293	1	0.839362704	pandemic
2	Male	indig		fall	1918	50-54	50	AK	p&i	NA		NA	67	160	1.687614922	72.57486551	25.48235293	1	0.794352704	pandemic
5	Male	non-indig	summer	spring	1920	40-44	40	other	p&i	NA	pneumonia	NA	67	160	1.687614922	72.57486551	25.48235293	1	0.452736771	pandemic
3	Male	non-indig		summer	1918	55-59	58	Scand	violence, accidents	0.038356164	digestive system	NA	67	160	1.687614922	72.57486551	25.48235293	0	0.21587165	pandemic
2	Male	non-indig	summer	spring	1920	35-39	35	USA	violence, accidents	NA		NA	67	160	1.687614922	72.57486551	25.48235293	0	0.651736461	pandemic
3	Male	non-indig		summer	1920	35-39	38	Scand	violence, accidents	NA		NA	67	160	1.687614922	72.57486551	25.48235293	0	0.286544218	pandemic
5	Male	non-indig		summer	1920	70-74	73	USA	circulatory system	0.833333333		NA	67	160	1.687614922	72.57486551	25.48235293	0	0.3073027	pandemic
3	Male	non-indig	spring	fall	1919	40-44	42		nervous system	NA	other causes	NA	67	160	1.687614922	72.57486551	25.48235293	0	0.271354782	pandemic
2	Male	indig		winter	1924	50-54	50	AK	tb	NA		NA	67	160	1.687614922	72.57486551	25.48235293	0	0.111358322	non-pandemic
3	Female	non-indig	fall	spring	1923	40-44	43	other	p&i	0.008219178	influenza	0.02739726	67	160	1.687614922	72.57486551	25.48235293	1	0.079673034	non-pandemic
1	Male	indig		spring	1917	35-39	38	AK	violence, accidents	NA		NA	67	160	1.687614922	72.57486551	25.48235293	0	0.123420229	non-pandemic
4	Male	non-indig	winter	spring	1922	55-59	55	AK	violence, accidents	NA		NA	67	160	1.687614922	72.57486551	25.48235293	0	0.028968999	non-pandemic
3	Male	non-indig		fall	1922	30-34	34	other	violence, accidents	NA		NA	67	160	1.687614922	72.57486551	25.48235293	0	0.049117186	non-pandemic
5	Male	non-indig		fall	1923	55-59	59	USA	violence, accidents	NA		NA	67	160	1.687614922	72.57486551	25.48235293	0	0.16501558	non-pandemic
1	Male	non-indig		summer	1924	25-29	28	other	violence, accidents	NA		NA	67	160	1.687614922	72.57486551	25.48235293	0	0.0465628	non-pandemic
4	Male	non-indig		spring	1925	25-29	25	USA	violence, accidents	NA		NA	67	160	1.687614922	72.57486551	25.48235293	0	0.017494485	non-pandemic
2	Male	indig	summer	summer	1925	15-19	19	AK	violence, accidents	0.024657534	other infectious diseases	NA	67	160	1.687614922	72.57486551	25.48235293	0	0.068482798	non-pandemic
1	Male	non-indig		summer	1921	65-69	68	USA	circulatory system	NA	unknown, unspecified, ill-defined	NA	67	160	1.687614922	72.57486551	25.48235293	0	0.088575451	non-pandemic
1	Male	non-indig		spring	1923	60-64	61	Scand	circulatory system	NA		NA	67	160	1.687614922	72.57486551	25.48235293	0	0.079323475	non-pandemic
1	Male	non-indig	summer	summer	1923	50-54	53	Scand	circulatory system	0.5	circulatory system	0.5	67	160	1.687614922	72.57486551	25.48235293	0	0.069836853	non-pandemic
1	Male	non-indig	winter	fall	1923	65-69	69	USA	circulatory system	0.5		NA	67	160	1.687614922	72.57486551	25.48235293	0	0.089974106	non-pandemic
1	Male	non-indig	spring	summer	1925	55-59	55	USA	circulatory system	6	nervous system	0.021917808	67	160	1.687614922	72.57486551	25.48235293	0	0.072105195	non-pandemic
5	Male	non-indig		summer	1921	30-34	33	other	nervous system	4.57E-04	other causes	NA	67	160	1.687614922	72.57486551	25.48235293	0	0.112181466	non-pandemic
5	Male	non-indig	winter	fall	1924	75-79	78	USA	nervous system	2		NA	67	160	1.687614922	72.57486551	25.48235293	0	0.215089187	non-pandemic
NA	Male	non-indig		spring	1925	65-69	65		nervous system	0.002739726		NA	67	160	1.687614922	72.57486551	25.48235293	0	NA	non-pandemic
1	Male	non-indig		summer	1925	30-34	34	other	p&i	0.021917808		NA	73	190	1.838744616	86.18265279	25.49042226	1	0.05136487	non-pandemic
1	Male	non-indig		fall	1917	25-29	29	other	violence, accidents	NA		NA	73	190	1.838744616	86.18265279	25.49042226	0	0.047331792	non-pandemic
3	Male	non-indig		fall	1924	45-49	47	other	violence, accidents	NA		NA	73	190	1.838744616	86.18265279	25.49042226	0	0.06067901	non-pandemic
5	Male	non-indig		summer	1917	40-44	44	Scand	circulatory system	NA	genitourinary system	NA	73	190	1.838744616	86.18265279	25.49042226	0	0.13245401	non-pandemic
5	Male	non-indig		summer	1925	55-59	58	USA	circulatory system	NA		NA	73	190	1.838744616	86.18265279	25.49042226	0	0.162656755	non-pandemic
5	Female	indig		spring	1922	80+	100	Canada	violence, accidents	NA		NA	58	120	1.46092038	54.43114913	25.50318422	0	0.582312199	non-pandemic
1	Female	indig		fall	1918	45-49	46	AK	tb	NA		NA	68	165	1.712803204	74.84283006	25.51145731	0	0.406969375	pandemic
3	Male	non-indig		fall	1918	20-24	22		p&i	0.016438356	influenza	0.016438356	68	165	1.712803204	74.84283006	25.51145731	1	0.352148577	pandemic
1	Male	non-indig	winter	fall	1918	25-29	25	USA	p&i	NA	influenza	0.043835616	68	165	1.712803204	74.84283006	25.51145731	1	0.197785327	pandemic
1	Male	non-indig		winter	1918	30-34	33	Scand	p&i	0.054794521		NA	68	165	1.712803204	74.84283006	25.51145731	1	0.174904583	pandemic
1	Male	non-indig	spring	winter	1918	40-44	44	other	p&i	0.008219178	influenza	NA	68	165	1.712803204	74.84283006	25.51145731	1	0.146919129	pandemic
1	Male	non-indig		winter	1918	30-34	33	Canada	p&i	0.038356164		NA	68	165	1.712803204	74.84283006	25.51145731	1	0.174904583	pandemic
2	Male	non-indig	winter	winter	1919	25-29	28	other	p&i	0.010958904	genitourinary system	0.024657534	68	165	1.712803204	74.84283006	25.51145731	1	0.681213179	pandemic
5	Male	non-indig	spring	spring	1920	35-39	37	other	p&i	0.010958904	pneumonia	NA	68	165	1.712803204	74.84283006	25.51145731	1	0.466928517	pandemic
4	Male	non-indig	winter	spring	1918	40-44	41	USA	violence, accidents	NA		NA	68	165	1.712803204	74.84283006	25.51145731	0	0.312938512	pandemic
1	Male	non-indig		fall	1918	20-24	20		violence, accidents	NA		NA	68	165	1.712803204	74.84283006	25.51145731	0	0.213194072	pandemic
1	Male	indig		winter	1918	45-49	48	AK	violence, accidents	NA	tuberculosis	NA	68	165	1.712803204	74.84283006	25.51145731	0	0.304369922	pandemic
1	Male	non-indig	fall	spring	1919	35-39	35	USA	violence, accidents	0.005479452	other causes	0.005479452	68	165	1.712803204	74.84283006	25.51145731	0	0.169521178	pandemic
3	Male	non-indig		fall	1920	50-54	53	Scand	violence, accidents	NA		NA	68	165	1.712803204	74.84283006	25.51145731	0	0.23236893	pandemic
1	Male	non-indig		spring	1920	60-64	63		circulatory system	NA	genitourinary system	NA	68	165	1.712803204	74.84283006	25.51145731	0	0.107383538	pandemic
2	Male	non-indig		fall	1918	70-74	73		nervous system	0.333333333		NA	68	165	1.712803204	74.84283006	25.51145731	0	0.477419173	pandemic
5	Male	indig		fall	1920	75-79	76	AK	nervous system	7		NA	68	165	1.712803204	74.84283006	25.51145731	0	0.534697034	pandemic
5	Female	indig		winter	1925	35-39	36	AK	tb	0.5		NA	68	165	1.712803204	74.84283006	25.51145731	0	0.316753159	non-pandemic
2	Male	non-indig	spring	fall	1921	45-49	45	other	p&i	0.02739726		NA	68	165	1.712803204	74.84283006	25.51145731	1	0.045225029	non-pandemic
1	Male	indig		summer	1924	35-39	35	AK	p&i	0.005479452		NA	68	165	1.712803204	74.84283006	25.51145731	1	0.117938208	non-pandemic
1	Male	non-indig	summer	spring	1917	15-19	18	USA	violence, accidents	NA		NA	68	165	1.712803204	74.84283006	25.51145731	0	0.039492129	non-pandemic
3	Male	non-indig	fall	summer	1921	60-64	61		violence, accidents	NA		NA	68	165	1.712803204	74.84283006	25.51145731	0	0.075944994	non-pandemic
3	Male	non-indig		fall	1921	35-39	38	other	violence, accidents	NA		NA	68	165	1.712803204	74.84283006	25.51145731	0	0.052429602	non-pandemic
3	Male	non-indig		spring	1922	30-34	30	other	violence, accidents	NA	violence, accidents	NA	68	165	1.712803204	74.84283006	25.51145731	0	0.045998635	non-pandemic
3	Male	non-indig	spring	fall	1922	40-44	40		violence, accidents	NA		NA	68	165	1.712803204	74.84283006	25.51145731	0	0.054165471	non-pandemic
1	Male	non-indig		winter	1922	35-39	39		violence, accidents	NA		NA	68	165	1.712803204	74.84283006	25.51145731	0	0.055719184	non-pandemic
5	Male	non-indig		summer	1923	40-44	40	USA	violence, accidents	NA		NA	68	165	1.712803204	74.84283006	25.51145731	0	0.124740068	non-pandemic
1	Male	indig		summer	1925	25-29	26	AK	violence, accidents	5.71E-05		NA	68	165	1.712803204	74.84283006	25.51145731	0	0.102759952	non-pandemic
5	Male	non-indig		fall	1917	65-69	66	USA	circulatory system	NA		NA	68	165	1.712803204	74.84283006	25.51145731	0	0.182274579	non-pandemic
1	Male	non-indig		summer	1921	60-64	60	USA	circulatory system	NA		NA	68	165	1.712803204	74.84283006	25.51145731	0	0.078071876	non-pandemic
5	Male	non-indig			1924	70-74	73		circulatory system	NA	old age	NA	68	165	1.712803204	74.84283006	25.51145731	0	0.200913969	non-pandemic
3	Male	non-indig		fall	1917	25-29	26		nervous system	NA		NA	68	165	1.712803204	74.84283006	25.51145731	0	0.043071583	non-pandemic
1	Male	non-indig		summer	1921	45-49	49	Canada	nervous system	2		NA	68	165	1.712803204	74.84283006	25.51145731	0	0.065493377	non-pandemic
2	Male	non-indig		spring	1922	60-64	62		nervous system	0.021917808		NA	68	165	1.712803204	74.84283006	25.51145731	0	0.059671484	non-pandemic
3	Male	non-indig	fall	winter	1922	50-54	53	AK	nervous system	0.002739726		NA	68	165	1.712803204	74.84283006	25.51145731	0	0.066833088	non-pandemic
1	Male	non-indig		fall	1918	25-29	27	Scand	p&i	0.021917808	other infectious diseases	NA	72	185	1.813556334	83.91468825	25.51384335	1	0.191867471	pandemic
1	Male	non-indig		summer	1919	40-44	42	other	circulatory system	NA		NA	72	185	1.813556334	83.91468825	25.51384335	0	0.151720906	pandemic
5	Male	indig		summer	1919	30-34	30		nervous system	5		NA	72	185	1.813556334	83.91468825	25.51384335	0	0.732564119	pandemic
2	Male	non-indig		spring	1921	60-64	62	other	p&i	0.019178082		NA	72	185	1.813556334	83.91468825	25.51384335	1	0.05967119	non-pandemic
5	Male	non-indig	spring	winter	1917	65-69	65		violence, accidents	NA		NA	72	185	1.813556334	83.91468825	25.51384335	0	0.179723698	non-pandemic
1	Male	non-indig		summer	1917	40-44	40	Scand	violence, accidents	NA		NA	72	185	1.813556334	83.91468825	25.51384335	0	0.056630977	non-pandemic
3	Male	non-indig	fall	spring	1921	30-34	34	Scand	violence, accidents	NA		NA	72	185	1.813556334	83.91468825	25.51384335	0	0.049114148	non-pandemic
1	Male	non-indig	summer	summer	1921	40-44	42	other	violence, accidents	NA		NA	72	185	1.813556334	83.91468825	25.51384335	0	0.05849736	non-pandemic
3	Male	non-indig		fall	1921	45-49	46	Scand	violence, accidents	NA		NA	72	185	1.813556334	83.91468825	25.51384335	0	0.059703106	non-pandemic
1	Male	non-indig		summer	1922	35-39	36	USA	violence, accidents	NA		NA	72	185	1.813556334	83.91468825	25.51384335	0	0.053064986	non-pandemic
2	Male	non-indig		fall	1923	35-39	39	other	violence, accidents	NA		NA	72	185	1.813556334	83.91468825	25.51384335	0	0.040971351	non-pandemic
1	Male	non-indig		summer	1925	15-19	18	USA	violence, accidents	NA		NA	72	185	1.813556334	83.91468825	25.51384335	0	0.03949193	non-pandemic
1	Male	non-indig		spring	1917	55-59	58	USA	circulatory system	NA		NA	72	185	1.813556334	83.91468825	25.51384335	0	0.075630762	non-pandemic
5	Male	non-indig		fall	1917	25-29	27		circulatory system	NA	violence, accidents	NA	72	185	1.813556334	83.91468825	25.51384335	0	0.102299451	non-pandemic
2	Male	non-indig		fall	1921	65-69	67		circulatory system	NA	circulatory system	5	72	185	1.813556334	83.91468825	25.51384335	0	0.0646843	non-pandemic
1	Male	non-indig	winter	fall	1923	50-54	53	USA	nervous system	NA	circulatory system	NA	72	185	1.813556334	83.91468825	25.51384335	0	0.069832628	non-pandemic
2	Male	indig		fall	1918	30-34	34		p&i	NA		NA	69	170	1.737991486	77.1107946	25.52818209	1	0.839465058	pandemic
3	Male	non-indig		winter	1919	45-49	48		p&i	1.5	influenza	0.083333333	69	170	1.737991486	77.1107946	25.52818209	1	0.249683905	pandemic
1	Male	non-indig	winter	winter	1920	25-29	27	Scand	violence, accidents	NA		NA	69	170	1.737991486	77.1107946	25.52818209	0	0.191903115	pandemic
3	Male	non-indig		winter	1919	65-69	67		circulatory system	NA		NA	69	170	1.737991486	77.1107946	25.52818209	0	0.188608554	pandemic
1	Male	non-indig	winter	spring	1918	60-64	62	Canada	nervous system	3	nervous system	3	69	170	1.737991486	77.1107946	25.52818209	0	0.109233139	pandemic
5	Male	non-indig	spring	spring	1925	60-64	60	USA	tb	3	respiratory system	5	69	170	1.737991486	77.1107946	25.52818209	0	0.167385958	non-pandemic
3	Male	indig		spring	1923	50-54	53	AK	p&i	NA		NA	69	170	1.737991486	77.1107946	25.52818209	1	0.148095871	non-pandemic
1	Male	non-indig		winter	1917	20-24	23	other	violence, accidents	NA		NA	69	170	1.737991486	77.1107946	25.52818209	0	0.042885715	non-pandemic
3	Male	non-indig	winter	spring	1921	50-54	54	USA	violence, accidents	NA		NA	69	170	1.737991486	77.1107946	25.52818209	0	0.067911602	non-pandemic
1	Male	non-indig		winter	1922	30-34	34	Scand	violence, accidents	NA		NA	69	170	1.737991486	77.1107946	25.52818209	0	0.051360878	non-pandemic
4	Male	non-indig	winter	fall	1922	40-44	40	Scand	violence, accidents	NA		NA	69	170	1.737991486	77.1107946	25.52818209	0	0.022526607	non-pandemic
1	Male	non-indig		winter	1923	35-39	37	other	violence, accidents	NA		NA	69	170	1.737991486	77.1107946	25.52818209	0	0.053934428	non-pandemic
5	Male	non-indig	fall	winter	1923	50-54	50	other	violence, accidents	NA		NA	69	170	1.737991486	77.1107946	25.52818209	0	0.144760943	non-pandemic
1	Male	non-indig		spring	1925	40-44	43		violence, accidents	NA		NA	69	170	1.737991486	77.1107946	25.52818209	0	0.059450221	non-pandemic
2	Male	non-indig		winter	1917	50-54	50		circulatory system	0.021917808	other causes	10	69	170	1.737991486	77.1107946	25.52818209	0	0.049086072	non-pandemic
5	Male	non-indig	summer	spring	1922	45-49	48	Canada	circulatory system	0.833333333	other causes	5	69	170	1.737991486	77.1107946	25.52818209	0	0.14055316	non-pandemic
1	Male	non-indig		summer	1923	55-59	59	Scand	circulatory system	NA		NA	69	170	1.737991486	77.1107946	25.52818209	0	0.07683993	non-pandemic
2	Male	non-indig	spring	summer	1924	55-59	57	USA	circulatory system	NA		NA	69	170	1.737991486	77.1107946	25.52818209	0	0.055022046	non-pandemic
3	Male	non-indig		winter	1923	40-44	40	Scand	nervous system	NA		NA	69	170	1.737991486	77.1107946	25.52818209	0	0.054163529	non-pandemic
1	Male	non-indig	summer	summer	1924	60-64	63	USA	nervous system	6	circulatory system	0.016438356	69	170	1.737991486	77.1107946	25.52818209	0	0.081865483	non-pandemic
2	Male	non-indig	spring	fall	1918	35-39	35	other	p&i	0.021917808		NA	71	180	1.788368051	81.6467237	25.52847998	1	0.651909854	pandemic
5	Male	non-indig	spring	spring	1920	35-39	36	Scand	p&i	0.024657534	influenza	NA	71	180	1.788368051	81.6467237	25.52847998	1	0.471699581	pandemic
3	Male	non-indig		spring	1918	45-49	45	other	violence, accidents	NA		NA	71	180	1.788368051	81.6467237	25.52847998	0	0.260447307	pandemic
3	Male	non-indig		fall	1918	30-34	31	other	violence, accidents	NA		NA	71	180	1.788368051	81.6467237	25.52847998	0	0.314474609	pandemic
1	Male	non-indig		spring	1920	20-24	24	USA	violence, accidents	NA		NA	71	180	1.788368051	81.6467237	25.52847998	0	0.200842432	pandemic
4	Male	non-indig	fall	spring	1921	35-39	39	USA	tb	0.571232877		NA	71	180	1.788368051	81.6467237	25.52847998	0	0.022150893	non-pandemic
1	Male	non-indig	winter	spring	1917	30-34	30	other	violence, accidents	0.005479452		NA	71	180	1.788368051	81.6467237	25.52847998	0	0.048109784	non-pandemic
3	Male	non-indig	summer	summer	1921	35-39	37	Canada	violence, accidents	NA		NA	71	180	1.788368051	81.6467237	25.52847998	0	0.051579609	non-pandemic
3	Male	non-indig	spring	spring	1923	55-59	58	Scand	violence, accidents	NA		NA	71	180	1.788368051	81.6467237	25.52847998	0	0.072398965	non-pandemic
2	Male	non-indig		summer	1922	60-64	63	other	circulatory system	NA		NA	71	180	1.788368051	81.6467237	25.52847998	0	0.060641899	non-pandemic
5	Male	non-indig		spring	1925	70-74	71		circulatory system	NA	circulatory system	NA	71	180	1.788368051	81.6467237	25.52847998	0	0.195440914	non-pandemic
1	Male	non-indig		fall	1925	55-59	55		circulatory system	2	respiratory system	0.008219178	71	180	1.788368051	81.6467237	25.52847998	0	0.072098612	non-pandemic
2	Male	non-indig	spring	summer	1918	55-59	58	other	p&i	0.016438356		NA	70	175	1.763179769	79.37875915	25.53354516	1	0.548153793	pandemic
2	Male	non-indig		fall	1918	75-79	75	other	p&i	NA		NA	70	175	1.763179769	79.37875915	25.53354516	1	0.468093933	pandemic
3	Male	non-indig		fall	1918	30-34	32		p&i	0.024657534		NA	70	175	1.763179769	79.37875915	25.53354516	1	0.310435139	pandemic
3	Male	non-indig		fall	1918	35-39	38		p&i	NA	influenza	NA	70	175	1.763179769	79.37875915	25.53354516	1	0.28671669	pandemic
1	Male	non-indig		winter	1918	30-34	30	Scand	p&i	0.01369863		NA	70	175	1.763179769	79.37875915	25.53354516	1	0.183283739	pandemic
5	Male	non-indig	fall	spring	1920	30-34	32	other	p&i	0.01369863	influenza	NA	70	175	1.763179769	79.37875915	25.53354516	1	0.490573343	pandemic
1	Male	non-indig		summer	1919	35-39	37	other	violence, accidents	NA		NA	70	175	1.763179769	79.37875915	25.53354516	0	0.164318946	pandemic
3	Male	non-indig	summer	fall	1919	55-59	55	USA	violence, accidents	NA		NA	70	175	1.763179769	79.37875915	25.53354516	0	0.225762337	pandemic
1	Male	non-indig		summer	1920	30-34	30	USA	violence, accidents	NA	violence, accidents	NA	70	175	1.763179769	79.37875915	25.53354516	0	0.183283739	pandemic
4	Male	non-indig		summer	1920	20-24	20		violence, accidents	NA		NA	70	175	1.763179769	79.37875915	25.53354516	0	0.403832874	pandemic
2	Male	non-indig	fall	spring	1918	40-44	40	other	circulatory system	NA	circulatory system	NA	70	175	1.763179769	79.37875915	25.53354516	0	0.630207947	pandemic
1	Male	non-indig	fall	spring	1919	70-74	73	USA	nervous system	0.101369863		NA	70	175	1.763179769	79.37875915	25.53354516	0	0.090608499	pandemic
1	Male	non-indig		winter	1923	65-69	67	USA	violence, accidents	NA		NA	70	175	1.763179769	79.37875915	25.53354516	0	0.087187667	non-pandemic
3	Male	non-indig		spring	1924	35-39	37		violence, accidents	NA		NA	70	175	1.763179769	79.37875915	25.53354516	0	0.051579022	non-pandemic
1	Male	non-indig	fall	spring	1917	80+	84	other	circulatory system	4	genitourinary system	NA	70	175	1.763179769	79.37875915	25.53354516	0	0.113445761	non-pandemic
4	Male	indig		fall	1917	45-49	48		circulatory system	NA		NA	70	175	1.763179769	79.37875915	25.53354516	0	0.060321253	non-pandemic
1	Male	non-indig		summer	1921	40-44	44	USA	circulatory system	0.166666667		NA	70	175	1.763179769	79.37875915	25.53354516	0	0.060418739	non-pandemic
1	Male	non-indig		summer	1921	65-69	65		circulatory system	NA	digestive system	NA	70	175	1.763179769	79.37875915	25.53354516	0	0.084488051	non-pandemic
1	Male	non-indig		spring	1922	70-74	73	Scand	circulatory system	2	pneumonia	0.010958904	70	175	1.763179769	79.37875915	25.53354516	0	0.095759997	non-pandemic
1	Male	non-indig	summer	summer	1922	30-34	34	Scand	circulatory system	NA		NA	70	175	1.763179769	79.37875915	25.53354516	0	0.051360259	non-pandemic
3	Male	non-indig		summer	1921	40-44	43		nervous system	NA		NA	70	175	1.763179769	79.37875915	25.53354516	0	0.056868411	non-pandemic
1	Male	non-indig	spring	summer	1919	50-54	52	Scand	violence, accidents	NA	violence, accidents	NA	66	156	1.662426639	70.76049387	25.6038855	0	0.129130413	pandemic
2	Male	non-indig		summer	1919	55-59	56	other	violence, accidents	NA	respiratory system	0.016438356	66	156	1.662426639	70.76049387	25.6038855	0	0.557739826	pandemic
2	Male	indig		spring	1919	60-64	62	AK	nervous system	0.333333333		NA	66	156	1.662426639	70.76049387	25.6038855	0	0.7552157	pandemic
2	Male	indig		winter	1919	50-54	50	AK	tb	10	circulatory system	0.002054795	59	125	1.486108662	56.69911368	25.67291239	0	0.794792081	pandemic
5	Female	non-indig	summer	winter	1924	60-64	61	Canada	nervous system	3.14E-04		NA	63.5	145	1.599455933	65.77097187	25.70926737	0	0.226867809	non-pandemic
4	Female	indig	fall	spring	1918	25-29	26	AK	tb	NA		NA	50	90	1.259414121	40.82336185	25.73781352	0	0.715021925	pandemic
2	Female	indig		summer	1920	45-49	47	AK	tb	NA		NA	50	90	1.259414121	40.82336185	25.73781352	0	0.861003144	pandemic
3	Female	indig		fall	1918	50-54	54	AK	p&i	NA		NA	57	117	1.435732097	53.0703704	25.74573528	1	0.552128641	pandemic
1	Female	non-indig	summer	winter	1924	55-59	58	USA	nervous system	1	circulatory system	NA	64.5	150	1.624644216	68.03893642	25.77751088	0	0.105025429	non-pandemic
1	Male	non-indig	summer	fall	1923	60-64	60	USA	nervous system	0.25	other infectious diseases	NA	67	162	1.687614922	73.48205133	25.80088234	0	0.077998672	non-pandemic
5	Male	non-indig		fall	1923	40-44	43	other	circulatory system	NA		NA	71	182	1.788368051	82.55390952	25.81212976	0	0.13036308	non-pandemic
3	Female	indig	fall	winter	1918	30-34	32	AK	tb	0.043835616	influenza	NA	60	130	1.511296945	58.96707823	25.81725121	0	0.651407374	pandemic
4	Female	indig		winter	1918	50-54	53		p&i	NA		NA	60	130	1.511296945	58.96707823	25.81725121	1	0.601245227	pandemic
2	Female	indig		fall	1918	25-29	26	AK	p&i	NA		NA	60	130	1.511296945	58.96707823	25.81725121	1	0.902100879	pandemic
4	Female	indig	spring	fall	1918	30-34	33	AK	p&i	NA		NA	60	130	1.511296945	58.96707823	25.81725121	1	0.687469922	pandemic
2	Male	indig		fall	1918	15-19	19	AK	p&i	NA		NA	60	130	1.511296945	58.96707823	25.81725121	1	0.874425751	pandemic
2	Female	indig		fall	1918	50-54	52	AK	p&i	NA		NA	60	130	1.511296945	58.96707823	25.81725121	1	0.849390592	pandemic
2	Female	indig		fall	1918	25-29	28	AK	p&i	NA		NA	60	130	1.511296945	58.96707823	25.81725121	1	0.898714548	pandemic
4	Male	indig		spring	1919	30-34	34	AK	p&i	0.005479452	pneumonia	NA	60	130	1.511296945	58.96707823	25.81725121	1	0.588346555	pandemic
4	Female	indig		spring	1919	40-44	40	AK	p&i	0.019178082	pneumonia	NA	60	130	1.511296945	58.96707823	25.81725121	1	0.658391856	pandemic
4	Female	indig		winter	1920	25-29	28	AK	p&i	1.25		NA	60	130	1.511296945	58.96707823	25.81725121	1	0.707388171	pandemic
4	Male	indig		winter	1917	25-29	27	AK	tb	1.5		NA	60	130	1.511296945	58.96707823	25.81725121	0	0.042771819	non-pandemic
4	Female	indig		winter	1917	25-29	29	AK	tb	NA		NA	60	130	1.511296945	58.96707823	25.81725121	0	0.062257354	non-pandemic
4	Male	indig		summer	1921	55-59	55	AK	tb	1.25		NA	60	130	1.511296945	58.96707823	25.81725121	0	0.067453531	non-pandemic
4	Female	indig	fall	winter	1923	35-39	37	AK	tb	NA		NA	60	130	1.511296945	58.96707823	25.81725121	0	0.07079274	non-pandemic
4	Male	indig		fall	1917	15-19	18	AK	violence, accidents	NA		NA	60	130	1.511296945	58.96707823	25.81725121	0	0.036862948	non-pandemic
4	Male	indig		summer	1925	30-34	31	AK	tb	NA		NA	69	172	1.737991486	78.01798042	25.82851365	0	0.045677007	non-pandemic
3	Male	non-indig		spring	1920	55-59	56	USA	nervous system	NA		NA	71.5	185	1.800962192	83.91468825	25.871928	0	0.223064147	pandemic
2	Male	non-indig	summer	fall	1918	25-29	28	Scand	p&i	0.01369863		NA	67.5	165	1.700209063	74.84283006	25.89080464	1	0.682040652	pandemic
5	Male	non-indig	fall	fall	1917	65-69	66	USA	violence, accidents	NA		NA	67.5	165	1.700209063	74.84283006	25.89080464	0	0.182052969	non-pandemic
1	Male	non-indig	summer	spring	1924	40-44	44	Canada	violence, accidents	NA		NA	67.5	165	1.700209063	74.84283006	25.89080464	0	0.06033722	non-pandemic
3	Male	non-indig		fall	1925	60-64	61	USA	nervous system	0.002739726		NA	67.5	165	1.700209063	74.84283006	25.89080464	0	0.07584067	non-pandemic
1	Male	non-indig	winter	summer	1923	60-64	62	USA	circulatory system	0.5		NA	70.5	180	1.77577391	81.6467237	25.89187014	0	0.080473938	non-pandemic
3	Male	non-indig	spring	fall	1925	40-44	44	Scand	violence, accidents	NA	other causes	0.008219178	69.5	175	1.750585628	79.37875915	25.90225584	0	0.057716409	non-pandemic
2	Female	indig		summer	1920	75-79	75	AK	tb	10		NA	52	98	1.309790685	44.45210512	25.91126032	0	0.785155201	pandemic
2	Female	indig		winter	1918	40-44	40	AK	p&i	NA		NA	61	135	1.536485227	61.23504277	25.93840384	1	0.87620243	pandemic
1	Male	non-indig	winter	summer	1917	25-29	25	USA	violence, accidents	NA	violence, accidents	NA	68	168	1.712803204	76.20360879	25.97530199	0	0.044237584	non-pandemic
1	Female	indig		fall	1920	35-39	38	AK	tb	NA		NA	62	140	1.561673509	63.50300732	26.03837071	0	0.444876404	pandemic
2	Male	indig		fall	1918	20-24	22	AK	p&i	NA		NA	62	140	1.561673509	63.50300732	26.03837071	1	0.868142086	pandemic
4	Male	indig	summer	fall	1918	35-39	37	AK	p&i	NA		NA	62	140	1.561673509	63.50300732	26.03837071	1	0.574710078	pandemic
2	Male	indig		fall	1918	35-39	38	AK	p&i	NA		NA	62	140	1.561673509	63.50300732	26.03837071	1	0.829558511	pandemic
4	Female	non-indig	summer	spring	1919	35-39	35	USA	p&i	0.021917808	influenza	0.04109589	62	140	1.561673509	63.50300732	26.03837071	1	0.436158036	pandemic
1	Female	indig		spring	1920	25-29	28	AK	p&i	0.01369863	tuberculosis	NA	62	140	1.561673509	63.50300732	26.03837071	1	0.491859786	pandemic
2	Male	indig		spring	1920	15-19	18	AK	violence, accidents	NA		NA	62	140	1.561673509	63.50300732	26.03837071	0	0.876550557	pandemic
3	Male	indig	summer	fall	1919	15-19	18	AK	nervous system	NA		NA	62	140	1.561673509	63.50300732	26.03837071	0	0.617252685	pandemic
4	Female	indig		winter	1921	55-59	55	AK	tb	NA		NA	62	140	1.561673509	63.50300732	26.03837071	0	0.093957958	non-pandemic
5	Female	indig		summer	1922	30-34	32	AK	tb	0.188584475		NA	62	140	1.561673509	63.50300732	26.03837071	0	0.301543489	non-pandemic
3	Female	indig		winter	1922	40-44	44	AK	tb	0.016438356		NA	62	140	1.561673509	63.50300732	26.03837071	0	0.175772127	non-pandemic
2	Female	indig		winter	1925	45-49	46	AK	tb	6		NA	62	140	1.561673509	63.50300732	26.03837071	0	0.143481669	non-pandemic
5	Female	indig	fall	spring	1922	40-44	40	AK	p&i	NA		NA	62	140	1.561673509	63.50300732	26.03837071	1	0.331294696	non-pandemic
5	Female	non-indig	fall	spring	1917	45-49	46	USA	nervous system	0.038356164	other causes	0.5	62	140	1.561673509	63.50300732	26.03837071	0	0.184533837	non-pandemic
5	Male	non-indig	spring	fall	1918	55-59	59	Canada	p&i	0.043835616		NA	69.5	176	1.750585628	79.83235206	26.05026873	1	0.36728838	pandemic
1	Female	indig	fall	spring	1921	40-44	42	AK	tb	NA		NA	65	154	1.637238357	69.85330805	26.05932467	0	0.177601391	non-pandemic
3	Male	non-indig		winter	1917	25-29	28	Scand	violence, accidents	0.002739726	violence, accidents	NA	72	189	1.813556334	85.72905988	26.06549401	0	0.04440154	non-pandemic
1	Male	non-indig	winter	spring	1918	30-34	34	USA	violence, accidents	NA		NA	70.25	180	1.769476839	81.6467237	26.07648182	0	0.172767342	pandemic
1	Male	non-indig		spring	1924	40-44	43		violence, accidents	NA		NA	69.25	175	1.744288557	79.37875915	26.08961332	0	0.059297109	non-pandemic
4	Male	indig	summer	summer	1920	20-24	22	AK	tb	NA		NA	66	159	1.662426639	72.1212726	26.09626791	0	0.642044766	pandemic
2	Male	indig		fall	1918	50-54	51	AK	p&i	NA		NA	74	200	1.863932898	90.71858189	26.11173354	1	0.791978075	pandemic
5	Male	non-indig		fall	1917	45-49	45	Scand	violence, accidents	NA		NA	74	200	1.863932898	90.71858189	26.11173354	0	0.134095945	non-pandemic
5	Female	non-indig	fall	spring	1920	45-49	45		p&i	0.01369863	digestive system	NA	63	145	1.586861792	65.77097187	26.11897035	1	0.533114491	pandemic
3	Male	non-indig		summer	1921	70-74	72	other	violence, accidents	NA		NA	63	145	1.586861792	65.77097187	26.11897035	0	0.090090591	non-pandemic
4	Male	indig		fall	1924	40-44	40	AK	violence, accidents	NA		NA	63	145	1.586861792	65.77097187	26.11897035	0	0.052828678	non-pandemic
1	Female	indig		fall	1918	15-19	19	AK	tb	1	other causes	NA	61	136	1.536485227	61.68863568	26.13054016	0	0.534244354	pandemic
4	Male	indig	spring	fall	1918	65-69	65		p&i	NA		NA	61	136	1.536485227	61.68863568	26.13054016	1	0.443289448	pandemic
1	Male	non-indig	fall	fall	1918	55-59	59	USA	circulatory system	2		NA	71.5	187	1.800962192	84.82187406	26.15162452	0	0.115225691	pandemic
2	Female	indig	spring	spring	1918	25-29	26	AK	tb	8		NA	64	150	1.612050074	68.03893642	26.18185783	0	0.902118592	pandemic
2	Female	indig		spring	1918	50-54	52	AK	tb	0.916666667		NA	64	150	1.612050074	68.03893642	26.18185783	0	0.849416249	pandemic
2	Male	indig		fall	1918	45-49	45		p&i	NA		NA	64	150	1.612050074	68.03893642	26.18185783	1	0.809984785	pandemic
1	Female	indig		winter	1918	30-34	31	AK	p&i	0.019178082	pneumonia	0.008219178	64	150	1.612050074	68.03893642	26.18185783	1	0.47760954	pandemic
4	Male	indig	summer	summer	1919	30-34	34	AK	p&i	NA	influenza	NA	64	150	1.612050074	68.03893642	26.18185783	1	0.588395132	pandemic
1	Male	non-indig	spring	fall	1919	35-39	38	USA	violence, accidents	NA		NA	64	150	1.612050074	68.03893642	26.18185783	0	0.162188591	pandemic
2	Female	indig		spring	1919	65-69	65	AK	circulatory system	NA		NA	64	150	1.612050074	68.03893642	26.18185783	0	0.81525888	pandemic
1	Male	indig		fall	1917	40-44	40	AK	tb	NA		NA	64	150	1.612050074	68.03893642	26.18185783	0	0.126796871	non-pandemic
1	Male	indig		fall	1923	60-64	64	AK	tb	2		NA	64	150	1.612050074	68.03893642	26.18185783	0	0.179946306	non-pandemic
3	Male	non-indig		summer	1917	35-39	37	other	violence, accidents	NA	digestive system	NA	64	150	1.612050074	68.03893642	26.18185783	0	0.051410775	non-pandemic
4	Male	non-indig		summer	1917	20-24	21	other	violence, accidents	NA		NA	64	150	1.612050074	68.03893642	26.18185783	0	0.016293087	non-pandemic
4	Male	non-indig		spring	1924	40-44	40	USA	violence, accidents	NA		NA	64	150	1.612050074	68.03893642	26.18185783	0	0.022450605	non-pandemic
1	Male	non-indig	spring	spring	1924	45-49	49	USA	violence, accidents	NA		NA	64	150	1.612050074	68.03893642	26.18185783	0	0.065279778	non-pandemic
1	Male	non-indig	spring	spring	1924	75-79	79	AK	circulatory system	1	circulatory system	1	64	150	1.612050074	68.03893642	26.18185783	0	0.104754658	non-pandemic
5	Female	non-indig	summer	spring	1925	70-74	73	other	circulatory system	4	influenza	0.054794521	64	150	1.612050074	68.03893642	26.18185783	0	0.264534981	non-pandemic
1	Male	non-indig	spring	spring	1923	60-64	63	AK	nervous system	0.002739726	circulatory system	0.5	64	150	1.612050074	68.03893642	26.18185783	0	0.081605992	non-pandemic
2	Male	non-indig		fall	1924	60-64	60		nervous system	NA		NA	64	150	1.612050074	68.03893642	26.18185783	0	0.057579977	non-pandemic
2	Male	indig		fall	1918	15-19	18	AK	p&i	NA		NA	72	190	1.813556334	86.18265279	26.20340668	1	0.876493905	pandemic
2	Female	indig		fall	1918	40-44	42		p&i	NA		NA	72	190	1.813556334	86.18265279	26.20340668	1	0.871998522	pandemic
2	Male	indig		fall	1918	25-29	29	AK	p&i	NA		NA	72	190	1.813556334	86.18265279	26.20340668	1	0.852195517	pandemic
3	Male	non-indig		winter	1918	30-34	30	Scand	p&i	0.008219178	influenza	0.016438356	72	190	1.813556334	86.18265279	26.20340668	1	0.319266067	pandemic
1	Male	non-indig		fall	1918	50-54	54		violence, accidents	NA		NA	72	190	1.813556334	86.18265279	26.20340668	0	0.125178771	pandemic
1	Male	non-indig		summer	1925	40-44	43	USA	violence, accidents	NA		NA	72	190	1.813556334	86.18265279	26.20340668	0	0.05924729	non-pandemic
3	Male	non-indig		summer	1917	45-49	46		circulatory system	NA	respiratory system	NA	72	190	1.813556334	86.18265279	26.20340668	0	0.059497539	non-pandemic
1	Male	non-indig		spring	1921	50-54	52	Canada	circulatory system	NA	violence, accidents	NA	72	190	1.813556334	86.18265279	26.20340668	0	0.068489066	non-pandemic
3	Male	non-indig	spring	spring	1924	60-64	62		circulatory system	0.5		NA	72	190	1.813556334	86.18265279	26.20340668	0	0.076899958	non-pandemic
1	Male	non-indig	spring	summer	1917	75-79	77	USA	nervous system	0.002739726	circulatory system	1.082191781	72	190	1.813556334	86.18265279	26.20340668	0	0.101555421	non-pandemic
5	Male	non-indig		fall	1924	80+	80	other	nervous system	0.005479452	circulatory system	10	72	190	1.813556334	86.18265279	26.20340668	0	0.220312847	non-pandemic
2	Male	indig		fall	1918	40-44	41	AK	p&i	NA		NA	65	155	1.637238357	70.30690096	26.22854106	1	0.821299712	pandemic
4	Male	indig	spring	spring	1919	60-64	60	AK	p&i	NA		NA	65	155	1.637238357	70.30690096	26.22854106	1	0.466577409	pandemic
5	Male	indig		spring	1920	30-34	31	AK	p&i	0.083333333	tuberculosis	NA	65	155	1.637238357	70.30690096	26.22854106	1	0.729507261	pandemic
1	Male	indig		spring	1923	45-49	45	AK	p&i	0.021917808		NA	65	155	1.637238357	70.30690096	26.22854106	1	0.136583967	non-pandemic
2	Male	indig		fall	1925	55-59	56	AK	p&i	NA		NA	65	155	1.637238357	70.30690096	26.22854106	1	0.121567617	non-pandemic
5	Male	non-indig		spring	1920	30-34	33	other	p&i	0.016438356		NA	71	185	1.788368051	83.91468825	26.23760443	1	0.486595444	pandemic
5	Male	non-indig		fall	1918	45-49	48	USA	violence, accidents	NA		NA	71	185	1.788368051	83.91468825	26.23760443	0	0.416568314	pandemic
1	Male	non-indig	winter	winter	1920	30-34	34	Scand	violence, accidents	NA		NA	71	185	1.788368051	83.91468825	26.23760443	0	0.17266942	pandemic
1	Male	indig		fall	1923	70-74	72		tb	1.75		NA	71	185	1.788368051	83.91468825	26.23760443	0	0.201080384	non-pandemic
4	Male	non-indig		summer	1923	40-44	42		violence, accidents	NA		NA	71	185	1.788368051	83.91468825	26.23760443	0	0.023207627	non-pandemic
1	Male	non-indig	winter	fall	1923	40-44	40	other	violence, accidents	NA		NA	71	185	1.788368051	83.91468825	26.23760443	0	0.056419908	non-pandemic
2	Male	non-indig	spring	fall	1918	55-59	55	Scand	p&i	0.021917808	influenza	0.010958904	66	160	1.662426639	72.57486551	26.26039539	1	0.562832923	pandemic
2	Male	indig		fall	1918	25-29	25	USA	p&i	NA		NA	66	160	1.662426639	72.57486551	26.26039539	1	0.86141459	pandemic
2	Female	indig		fall	1918	40-44	40		p&i	NA		NA	66	160	1.662426639	72.57486551	26.26039539	1	0.876114959	pandemic
2	Male	indig		fall	1918	40-44	43	AK	p&i	NA		NA	66	160	1.662426639	72.57486551	26.26039539	1	0.815656749	pandemic
2	Female	indig		fall	1918	35-39	37	AK	p&i	NA		NA	66	160	1.662426639	72.57486551	26.26039539	1	0.882133672	pandemic
2	Male	indig		fall	1918	20-24	24	AK	p&i	NA		NA	66	160	1.662426639	72.57486551	26.26039539	1	0.863653493	pandemic
3	Female	indig	fall	fall	1918	55-59	56	AK	p&i	0.021917808		NA	66	160	1.662426639	72.57486551	26.26039539	1	0.542833542	pandemic
1	Female	indig		fall	1918	80+	94	AK	p&i	NA		NA	66	160	1.662426639	72.57486551	26.26039539	1	0.217594897	pandemic
2	Male	indig		fall	1918	25-29	25	AK	p&i	NA		NA	66	160	1.662426639	72.57486551	26.26039539	1	0.86141459	pandemic
2	Male	indig		winter	1918	55-59	55	AK	p&i	NA		NA	66	160	1.662426639	72.57486551	26.26039539	1	0.779128936	pandemic
4	Female	indig		winter	1918	15-19	18	AK	p&i	NA	influenza	NA	66	160	1.662426639	72.57486551	26.26039539	1	0.744840343	pandemic
3	Female	indig	fall	winter	1919	25-29	27	AK	p&i	0.01369863	influenza	0.010958904	66	160	1.662426639	72.57486551	26.26039539	1	0.672466896	pandemic
4	Male	indig		summer	1919	20-24	23	AK	p&i	NA		NA	66	160	1.662426639	72.57486551	26.26039539	1	0.637508172	pandemic
5	Female	indig		spring	1920	55-59	58	AK	p&i	NA	tuberculosis	NA	66	160	1.662426639	72.57486551	26.26039539	1	0.709789871	pandemic
3	Male	non-indig	winter	spring	1920	30-34	31	other	p&i	NA		NA	66	160	1.662426639	72.57486551	26.26039539	1	0.315096604	pandemic
3	Male	non-indig		spring	1918	30-34	34		violence, accidents	NA		NA	66	160	1.662426639	72.57486551	26.26039539	0	0.303001037	pandemic
3	Male	non-indig	winter	spring	1918	35-39	36	other	violence, accidents	5.71E-04		NA	66	160	1.662426639	72.57486551	26.26039539	0	0.295084994	pandemic
3	Male	non-indig		spring	1918	45-49	45	AK	violence, accidents	NA		NA	66	160	1.662426639	72.57486551	26.26039539	0	0.261003127	pandemic
4	Male	non-indig		summer	1918	55-59	59	other	violence, accidents	NA		NA	66	160	1.662426639	72.57486551	26.26039539	0	0.245426553	pandemic
1	Male	non-indig	spring	fall	1918	15-19	19		violence, accidents	NA		NA	66	160	1.662426639	72.57486551	26.26039539	0	0.216914519	pandemic
1	Male	non-indig		fall	1918	40-44	42	other	violence, accidents	NA		NA	66	160	1.662426639	72.57486551	26.26039539	0	0.152122664	pandemic
1	Male	non-indig	spring	fall	1918	40-44	40	Scand	violence, accidents	NA		NA	66	160	1.662426639	72.57486551	26.26039539	0	0.157058043	pandemic
1	Male	non-indig		spring	1919	25-29	27	USA	violence, accidents	NA		NA	66	160	1.662426639	72.57486551	26.26039539	0	0.192351432	pandemic
1	Male	non-indig		summer	1919	35-39	36	USA	violence, accidents	NA		NA	66	160	1.662426639	72.57486551	26.26039539	0	0.167318721	pandemic
3	Male	non-indig		summer	1920	30-34	30	Scand	violence, accidents	5.71E-04		NA	66	160	1.662426639	72.57486551	26.26039539	0	0.319185926	pandemic
1	Male	non-indig	summer	winter	1918	65-69	67		circulatory system	0.01369863	other causes	0.5	66	160	1.662426639	72.57486551	26.26039539	0	0.100640765	pandemic
4	Male	indig	fall	summer	1919	65-69	69	AK	circulatory system	NA		NA	66	160	1.662426639	72.57486551	26.26039539	0	0.424566414	pandemic
4	Male	indig		spring	1917	45-49	45	AK	tb	NA		NA	66	160	1.662426639	72.57486551	26.26039539	0	0.0572392	non-pandemic
2	Male	indig	summer	fall	1917	35-39	39	AK	tb	NA		NA	66	160	1.662426639	72.57486551	26.26039539	0	0.093604699	non-pandemic
1	Male	indig		fall	1917	20-24	23	AK	tb	NA		NA	66	160	1.662426639	72.57486551	26.26039539	0	0.097730602	non-pandemic
3	Male	non-indig		spring	1922	55-59	57	other	tb	1		NA	66	160	1.662426639	72.57486551	26.26039539	0	0.07097975	non-pandemic
1	Male	indig		spring	1922	60-64	60	AK	tb	2		NA	66	160	1.662426639	72.57486551	26.26039539	0	0.169920658	non-pandemic
3	Male	indig		winter	1924	30-34	34	AK	tb	NA		NA	66	160	1.662426639	72.57486551	26.26039539	0	0.110997345	non-pandemic
3	Male	non-indig	spring	spring	1925	50-54	50	other	tb	0.057534247	tuberculosis	3	66	160	1.662426639	72.57486551	26.26039539	0	0.063437774	non-pandemic
5	Male	non-indig	winter	summer	1925	45-49	48	Scand	tb	2	other causes	5	66	160	1.662426639	72.57486551	26.26039539	0	0.140055733	non-pandemic
1	Male	non-indig	winter	spring	1922	45-49	49	other	p&i	0.016438356	influenza	0.016438356	66	160	1.662426639	72.57486551	26.26039539	1	0.065239114	non-pandemic
5	Female	non-indig	winter	winter	1924	65-69	68	other	p&i	NA		NA	66	160	1.662426639	72.57486551	26.26039539	1	0.248018051	non-pandemic
1	Male	non-indig		summer	1917	35-39	37	other	violence, accidents	NA		NA	66	160	1.662426639	72.57486551	26.26039539	0	0.053724388	non-pandemic
3	Male	indig	winter	fall	1917	40-44	40	AK	violence, accidents	NA		NA	66	160	1.662426639	72.57486551	26.26039539	0	0.121598803	non-pandemic
5	Male	non-indig		summer	1921	35-39	39	Scand	violence, accidents	NA		NA	66	160	1.662426639	72.57486551	26.26039539	0	0.122426099	non-pandemic
4	Male	non-indig		summer	1923	40-44	42	Scand	violence, accidents	NA		NA	66	160	1.662426639	72.57486551	26.26039539	0	0.02320312	non-pandemic
5	Male	non-indig		fall	1923	50-54	50	Scand	violence, accidents	NA		NA	66	160	1.662426639	72.57486551	26.26039539	0	0.144251124	non-pandemic
3	Male	non-indig	winter	fall	1924	50-54	53	USA	violence, accidents	NA		NA	66	160	1.662426639	72.57486551	26.26039539	0	0.066573995	non-pandemic
1	Male	non-indig	fall	fall	1917	65-69	67	USA	circulatory system	0.25	other causes	1	66	160	1.662426639	72.57486551	26.26039539	0	0.086861025	non-pandemic
1	Female	non-indig	spring	spring	1921	35-39	39	other	circulatory system	2		NA	66	160	1.662426639	72.57486551	26.26039539	0	0.077794068	non-pandemic
4	Male	non-indig		summer	1921	50-54	54	other	circulatory system	8.56E-05	circulatory system	NA	66	160	1.662426639	72.57486551	26.26039539	0	0.028372374	non-pandemic
3	Male	non-indig		fall	1922	60-64	60		circulatory system	NA		NA	66	160	1.662426639	72.57486551	26.26039539	0	0.074459186	non-pandemic
1	Male	non-indig		spring	1923	55-59	56	other	circulatory system	1.273972603		NA	66	160	1.662426639	72.57486551	26.26039539	0	0.07297856	non-pandemic
3	Male	non-indig		summer	1923	45-49	48	Scand	circulatory system	NA		NA	66	160	1.662426639	72.57486551	26.26039539	0	0.061424049	non-pandemic
1	Female	indig		winter	1924	70-74	70	AK	circulatory system	0.083333333	circulatory system	0.083333333	66	160	1.662426639	72.57486551	26.26039539	0	0.258725623	non-pandemic
1	Male	indig		fall	1924	75-79	75	AK	circulatory system	NA	other causes	NA	66	160	1.662426639	72.57486551	26.26039539	0	0.209466271	non-pandemic
3	Male	non-indig	spring	winter	1925	60-64	60	USA	circulatory system	NA		NA	66	160	1.662426639	72.57486551	26.26039539	0	0.074459186	non-pandemic
1	Female	non-indig	summer	fall	1925	55-59	59	other	circulatory system	2.28E-04	circulatory system	NA	66	160	1.662426639	72.57486551	26.26039539	0	0.106343734	non-pandemic
3	Male	non-indig		fall	1925	40-44	44	Scand	circulatory system	0.5		NA	66	160	1.662426639	72.57486551	26.26039539	0	0.057574663	non-pandemic
3	Male	non-indig		winter	1921	60-64	60	other	nervous system	0.008219178	other causes	3	66	160	1.662426639	72.57486551	26.26039539	0	0.074459186	non-pandemic
5	Male	non-indig	summer	winter	1924	60-64	62		nervous system	NA		NA	66	160	1.662426639	72.57486551	26.26039539	0	0.171648898	non-pandemic
3	Male	non-indig	fall	winter	1919	25-29	28	Scand	p&i	0.021917808		NA	70	180	1.763179769	81.6467237	26.26307502	1	0.327443844	pandemic
5	Male	non-indig	winter	spring	1920	45-49	48	USA	p&i	NA	pneumonia	NA	70	180	1.763179769	81.6467237	26.26307502	1	0.416524917	pandemic
1	Male	non-indig	spring	summer	1919	45-49	47	USA	violence, accidents	NA		NA	70	180	1.763179769	81.6467237	26.26307502	0	0.140338213	pandemic
5	Male	non-indig		fall	1919	35-39	37		violence, accidents	NA		NA	70	180	1.763179769	81.6467237	26.26307502	0	0.467709539	pandemic
4	Male	indig	summer	fall	1920	20-24	21	AK	violence, accidents	NA	violence, accidents	NA	70	180	1.763179769	81.6467237	26.26307502	0	0.646184985	pandemic
5	Male	non-indig		fall	1920	70-74	72	USA	circulatory system	NA		NA	70	180	1.763179769	81.6467237	26.26307502	0	0.312115252	pandemic
1	Male	indig		summer	1919	35-39	35	AK	nervous system	0.002739726		NA	70	180	1.763179769	81.6467237	26.26307502	0	0.359402823	pandemic
3	Male	non-indig	winter	fall	1920	50-54	50	USA	nervous system	0.032876712		NA	70	180	1.763179769	81.6467237	26.26307502	0	0.243203426	pandemic
5	Male	non-indig	summer	winter	1925	70-74	72	USA	p&i	0.01369863	circulatory system	2	70	180	1.763179769	81.6467237	26.26307502	1	0.197502059	non-pandemic
5	Male	non-indig	summer	winter	1925	60-64	60	USA	p&i	0.02739726	circulatory system	2	70	180	1.763179769	81.6467237	26.26307502	1	0.16680871	non-pandemic
1	Male	non-indig		spring	1917	30-34	34	USA	violence, accidents	NA		NA	70	180	1.763179769	81.6467237	26.26307502	0	0.05115917	non-pandemic
5	Male	indig	spring	fall	1924	15-19	19	AK	violence, accidents	NA		NA	70	180	1.763179769	81.6467237	26.26307502	0	0.193578026	non-pandemic
[truncated: 725 more rows]
